# Supplementary material for: A CT-Based Radiomics Approach for the Differential Diagnosis of Sarcomatoid and Clear Cell Renal Cell Carcinoma
Source: Biomed Res Int. 2020 Jul 24;2020:7103647. doi: 10.1155/2020/7103647 (PMC7397414; doi:10.1155/2020/7103647)
Supplement: Supplementary Materials — S01_Radiomics data: the radiomics data extracted from CT images was included within this supplementary file. S02_AIC radiomics and subjective CT findings: CT findings were further selected by Akaike information criterion (AIC). This supplementary table shows the selected features and corresponding scores. Furthermore, AIC selected features were integrated into a combined model with selected CMP and NP features for tumor differentiation. [file 7103647.f1.zip]

Archive with 2 entries (2 files):
- S01_Radiomics data.xlsx
- S02_AIC radiomics  and subjective CT findings.docx
