# Supplementary material for: A CT-Based Radiomics Approach for the Differential Diagnosis of Sarcomatoid and Clear Cell Renal Cell Carcinoma
Source: Biomed Res Int. 2020 Jul 24;2020:7103647. doi: 10.1155/2020/7103647 (PMC7397414; doi:10.1155/2020/7103647)
Supplement: Supplementary Materials — S01_Radiomics data: the radiomics data extracted from CT images was included within this supplementary file. S02_AIC radiomics and subjective CT findings: CT findings were further selected by Akaike information criterion (AIC). This supplementary table shows the selected features and corresponding scores. Furthermore, AIC selected features were integrated into a combined model with selected CMP and NP features for tumor differentiation. [file 7103647.f1.zip › S01_Radiomics data.xlsx]

## Sheet: voi_CMP
ID	Label（SRCC1 / CCRCC2）	voi_name	sex	age	diameter	Spread pattern	Intratumoral neovascularity	Peritumoral neovascularity	Calcification	Venous thrombus	original_firstorder_Energy	original_firstorder_TotalEnergy	original_firstorder_Entropy	original_firstorder_Minimum	original_firstorder_10Percentile	original_firstorder_90Percentile	original_firstorder_Maximum	original_firstorder_Mean	original_firstorder_Median	original_firstorder_InterquartileRange	original_firstorder_Range	original_firstorder_MeanAbsoluteDeviation	original_firstorder_RobustMeanAbsoluteDeviation	original_firstorder_RootMeanSquared	original_firstorder_StandardDeviation	original_firstorder_Skewness	original_firstorder_Kurtosis	original_firstorder_Variance	original_firstorder_Uniformity	original_shape_Volume	original_shape_SurfaceArea	original_shape_SurfaceVolumeRatio	original_shape_Sphericity	original_shape_Compactness1	original_shape_Compactness2	original_shape_SphericalDisproportion	original_shape_Maximum3DDiameter	original_shape_Maximum2DDiameterColumn	original_shape_Maximum2DDiameterRow	original_shape_MajorAxis	original_shape_MinorAxis	original_shape_LeastAxis	original_shape_Elongation	original_shape_Flatness	original_glcm_Autocorrelation	original_glcm_AverageIntensity	original_glcm_ClusterProminence	original_glcm_ClusterShade	original_glcm_ClusterTendency
0	2	CMP	1	57	6.5	Noninfiltrative	absent	absent	absent	absent	204286822	5058839157	3.28948	-141	-82	114	375	33.8669	54	104	516	58.961	43.8561	78.9241	71.2885	-0.51219	2.36698	5082.05	0.123774	812141	94562.9	0.116437	0.445161	0.0157571	0.0882171	2.24638	3024.33	3024.28	3024.21	3890.14	56.5243	46.3542	0.0145301	0.0119158	45.5133	6.12113	1509.06	5.96335	28.8451
2	2	CMP	1	52	8.5	Noninfiltrative	Present	absent	absent	absent	305852739	1154638892	2.13074	-112	27	94	197	62.0742	65	24	309	19.7898	11.348	68.5103	28.9906	-1.05702	7.24449	840.454	0.316042	246000	25247.2	0.102631	0.752018	0.0345972	0.425289	1.32976	92.1304	87.9956	90.5956	81.2838	72.5371	57.9164	0.892393	0.712521	64.9579	8.02097	107.147	-7.21773	3.93487
3	2	CMP	1	66	6.2	Noninfiltrative	absent	Present	absent	absent	1490114071	46411450832	2.91046	-943	11	113	175	-2.70099	63	53	1118	131.688	22.0651	247.902	247.888	-3.08542	10.8229	61448.3	0.172968	755203	73994.9	0.0979801	0.54199	0.0211683	0.159212	1.84505	381.176	380.045	380.924	451.89	54.3173	43.6101	0.1202	0.0965058	1557.61	39.1119	591775	-9706.3	204.843
5	1	CMP	1	60	8.8	Infiltrative	Present	Present	Present	Present	3699763796	115234000000	4.03331	-869	-36	363	1285	116.986	60	124	2154	122.733	66.3181	208.311	172.359	1.69066	8.46835	29707.6	0.118954	2.65556e+06	194393	0.0732023	0.477061	0.0174808	0.108573	2.09617	820.901	820.478	820.086	841.132	76.5019	66.0912	0.0909512	0.0785742	1652.72	40.2974	161128	2825.49	147.769
8	2	CMP	2	62	7.8	Noninfiltrative	absent	Present	absent	absent	5515661261	171792000000	4.25588	-971	-803	109	1593	-81.3064	46	155	2564	243.513	134.801	355.111	345.678	-1.02694	4.54031	119493	0.0876511	1.36231e+06	131423	0.0964712	0.452198	0.0161321	0.0924666	2.21142	2709.57	2709.33	2709.42	3560.19	70.5213	55.2495	0.0198083	0.0155187	1661.35	39.9365	795663	-6899.62	247.247
11	1	CMP	1	69	6	Noninfiltrative	Present	Present	absent	absent	1434579194	3922677484	3.34038	-748	-40	118	1404	97.1286	82	46	2152	81.1599	24.4154	201.169	176.167	3.47786	20.4604	31034.9	0.195837	96930.9	30824.5	0.318005	0.331052	0.0101051	0.0362817	3.02068	449.758	449.619	449.464	538.753	53.2941	42.5057	0.0989213	0.0788965	1176.13	34.0719	242441	2963.06	62.1938
14	2	CMP	1	49	8.1	Noninfiltrative	Present	Present	Present	absent	339677553	9548167145	2.88342	-444	-101	110	233	43.463	69	54	677	57.9107	38.6993	86.7938	75.1274	-1.23196	3.49859	5644.13	0.174727	1.26749e+06	111991	0.0883567	0.505743	0.0190807	0.129357	1.97729	4347.67	4347.47	4347.46	7828.56	63.2138	57.5411	0.00807476	0.00735015	433.586	20.6604	3612.25	-237.844	28.055
18	1	CMP	1	47	7.5	Noninfiltrative	Present	absent	absent	absent	795690493	34865841866	3.80543	-155	-97	140	1179	57.7425	67	132	1334	87.0645	54.9688	150.373	138.844	2.56551	15.1822	19277.7	0.103489	1.54192e+06	144316	0.0935949	0.447244	0.0158678	0.0894609	2.23592	2835.57	2835.43	2835.44	3450.14	61.0469	56.7681	0.0176941	0.0164539	100.886	9.43072	62394.3	894.593	54.1768
20	2	CMP	2	78	7.8	Noninfiltrative	Present	absent	absent	absent	256793054	8807872814	2.39313	-144	45	117	219	80.2141	84	35	363	25.0696	14.7817	88.7611	38.0031	-1.94855	11.1549	1444.24	0.248816	1.11796e+06	99262.4	0.088789	0.524787	0.0201685	0.144527	1.90554	497.694	497.24	495.889	510.462	67.0917	50.6349	0.131433	0.0991941	97.0061	9.80919	349.452	-20.9929	5.67747
23	2	CMP	2	60	6	Noninfiltrative	absent	Present	absent	absent	642224673	20337632924	3.43886	-862	-204	133	189	15.165	90	62	1051	133.788	49.1396	202.117	201.548	-2.52099	8.68776	40621.4	0.15061	497844	57723.6	0.115947	0.526251	0.020253	0.14574	1.90023	380.144	379.062	379.725	418.437	51.1267	36.9029	0.122185	0.0881923	1359.59	36.6555	202937	-4215.08	142.246
24	1	CMP	1	66	9.1	Infiltrative	absent	Present	Present	absent	20151332602	751790000000	4.40587	-894	-843	55	829	-452.471	-679	806	1723	374.709	345.203	600.338	394.557	0.357128	1.41374	155675	0.0751407	2.08596e+06	157320	0.0754185	0.501846	0.0188606	0.12639	1.99264	634.218	569.93	634.139	626.754	78.0103	68.2703	0.124467	0.108927	482.307	16.9329	1.2357e+06	13459.1	859.647
27	1	CMP	1	55	9.3	Infiltrative	Present	Present	Present	absent	6171232029	192211000000	4.07238	-876	-33	279	1345	85.4293	65	67	2221	111.296	37.3162	234.606	218.499	0.184924	11.7634	47741.7	0.117323	3.49221e+06	317708	0.0909761	0.350367	0.0110023	0.04301	2.85415	9576.49	9576.38	9576.45	14076.7	85.591	73.4865	0.00608031	0.00522042	1670.01	39.9561	1.04361e+06	587.941	299.415
30	2	CMP	1	41	7	Noninfiltrative	absent	absent	absent	absent	227482241	7085216527	2.63256	-78	22	121	190	70.1449	68	58	268	31.3349	23.7172	79.5471	37.5158	0.133906	2.36023	1407.43	0.178274	1.11971e+06	91497.2	0.0817153	0.569918	0.0228254	0.185113	1.75464	382.403	381.759	380.669	453.846	63.4885	54.0706	0.13989	0.119139	53.814	7.24485	121.412	3.10363	7.26266
33	2	CMP	1	65	10.5	Infiltrative	Present	Present	absent	Present	956930469	29804786275	3.43278	-200	-77	105	1188	42.683	57	108	1388	65.486	44.7728	106.992	98.1098	2.66933	21.7817	9625.52	0.126313	2.60364e+06	218510	0.0839248	0.418858	0.0143813	0.0734853	2.38744	2899.51	2898.98	2898.77	3115.61	85.8693	66.1864	0.027561	0.0212435	106.866	9.96269	24255.5	324.765	34.6306
36	2	CMP	2	43	8.6	Noninfiltrative	Present	Present	absent	absent	2895166703	90173557650	4.10286	-469	-68	252	1314	84.0986	49	94	1783	105.446	45.3647	195.711	176.721	2.87722	13.8157	31230.4	0.0893349	2.35422e+06	219132	0.0930807	0.390549	0.0129483	0.0595698	2.5605	10143.4	10143.3	10143.3	15043.9	74.9539	71.8662	0.00498234	0.00477709	572.239	22.8915	523169	7841.86	196.874
39	2	CMP	1	62	8.3	Noninfiltrative	Present	absent	absent	absent	4898993830	108989000000	3.87901	-908	-424	53	186	-98.3228	-18	123	1094	141.543	58.3208	243.931	223.237	-2.29412	7.2408	49834.8	0.0996871	1.83169e+06	149933	0.0818553	0.482859	0.0178004	0.11258	2.071	946.469	946.038	945.578	724.375	69.0129	62.9663	0.0952724	0.0869251	1188.69	33.6328	561753	-10334.9	269.132
41	1	CMP	1	60	6.6	Infiltrative	absent	Present	absent	Present	240233963	8424847532	3.42749	-132	-69	147	242	58.0097	77	122	374	65.0686	49.6857	97.0216	77.7693	-0.56994	2.17215	6048.06	0.104232	895005	93052.7	0.103969	0.482657	0.0177892	0.112439	2.07186	506.385	505.271	505.791	613.223	51.5467	43.3176	0.0840586	0.0706393	86.0574	8.90592	2464.67	-109.177	32.6568
43	2	CMP	1	59	6.8	Infiltrative	absent	Present	absent	absent	1177092252	36661998059	4.10621	-148	-69	372	1045	105.657	57	76	1193	126.495	53.6711	219.721	192.649	2.15993	7.9919	37113.7	0.101266	759408	88642	0.116725	0.45411	0.0162346	0.0936449	2.20211	10332.1	10332.1	10332.1	10282.5	62.5646	48.5301	0.00608459	0.0047197	172.915	10.769	419855	7542.55	233.681
46	2	CMP	1	59	12.9	Infiltrative	absent	Present	absent	Present	4990857266	186195000000	3.41938	-993	-26	119	1547	79.1866	63	49	2540	70.563	22.9875	175.798	156.954	3.92988	31.5475	24634.5	0.160551	6.02474e+06	437043	0.0725414	0.366369	0.0117646	0.0491762	2.72949	4222.74	4221.59	4222.68	5457.21	112.321	90.8843	0.020582	0.016654	1889.96	43.3359	227004	2331.79	49.9901
49	2	CMP	2	55	6.5	Noninfiltrative	absent	absent	absent	absent	265767579	8277660862	2.64928	-81	38	139	221	91.1163	93	55	302	30.9133	22.6526	98.6484	37.8066	-0.16781	2.54003	1429.34	0.17908	850604	78224.3	0.0919633	0.555001	0.0219351	0.170955	1.8018	380.672	379.697	379.764	426.108	58.7239	47.3238	0.137815	0.111061	67.9028	8.15675	138.792	-3.68248	7.49165
52	2	CMP	1	48	6.2	Noninfiltrative	absent	Present	absent	absent	207933313	7678861505	2.55171	-86	39	131.7	244	86.054	88	56	330	29.719	22.529	93.1305	35.6089	-0.0222154	2.52899	1267.99	0.188966	885346	83439.5	0.0942451	0.534385	0.0207243	0.152603	1.87131	443.326	442.793	443.154	520.39	53.7915	52.1632	0.103368	0.100239	64.8793	7.99542	91.4475	-0.190165	5.89303
54	1	CMP	2	52	10.8	Noninfiltrative	Present	Present	Present	absent	2045304154	54179546442	2.61446	-882	32	116	264	60.4699	73	47	1146	41.5855	19.2979	124.951	109.344	-6.44363	48.193	11956	0.20669	3.47023e+06	228185	0.0657549	0.485776	0.0179619	0.114633	2.05856	821.783	820.853	820.6	860.401	90.8074	71.3169	0.105541	0.082888	1538.68	39.1536	93703.3	-1591.22	36.7284
57	1	CMP	2	72	8.5	Infiltrative	Present	Present	Present	absent	3214565259	9748549510	4.03407	-710	-25	255	1480	102.484	65	93	2190	94.8007	44.9344	187.32	156.799	2.92656	16.6794	24586	0.0947609	277824	81539.4	0.293493	0.25252	0.00673199	0.0161024	3.96008	829.902	829.643	829.11	1066.24	77.8597	70.8866	0.0730224	0.0664825	1133.79	33.2496	219663	3956.06	129.807
60	2	CMP	1	64	10.1	Noninfiltrative	Present	Present	Present	absent	6132087334	190991000000	3.73663	-1015	-65	133	1287	14.6617	72	78	2302	120.761	36.3602	236.485	236.03	-3.22519	13.9263	55710.2	0.115616	3.41512e+06	289309	0.0847142	0.379076	0.0123819	0.0544726	2.638	5229.23	5229.16	5229.19	5929.17	82.825	66.4136	0.0139691	0.0112012	1975.19	44.1123	533789	-6594.96	113.115
63	2	CMP	1	57	6.6	Noninfiltrative	absent	Present	absent	absent	399315465	14003731479	3.79276	-145	-100	139	1303	35.1979	46	156	1448	89.7251	63.3282	133.866	129.156	2.4101	15.0138	16681.3	0.0973651	781450	98208.9	0.125675	0.417767	0.0143252	0.0729126	2.39368	2772.41	2772.36	2772.23	3643.16	55.6056	42.2113	0.015263	0.0115864	61.5857	7.07072	47170	779.978	53.533
65	1	CMP	1	45	6.7	Noninfiltrative	Present	absent	absent	absent	203343304	5982785308	2.32379	-14	44	119	223	80.773	79	39	237	23.5136	16.4215	86.0715	29.7326	0.384125	3.38644	884.029	0.235288	807578	85153.5	0.105443	0.492498	0.018336	0.119457	2.03047	497.514	496.994	496.922	508.352	54.0101	48.7038	0.106246	0.0958071	23.5182	4.76711	74.4322	3.27455	4.71164
68	2	CMP	1	51	7.4	Noninfiltrative	absent	absent	Present	absent	2674647958	83305227842	4.10235	-883	-351	218	1372	42.6132	100	74	2255	172.818	39.3701	303.316	300.308	-1.64479	6.7963	90184.9	0.105299	905483	103129	0.113894	0.438891	0.0154253	0.0845414	2.27847	2142.86	2142.55	2142.29	2768.39	71.2063	42.1437	0.0257211	0.0152232	1658.18	40.1544	687063	-7113.02	180.946
71	2	CMP	1	77	6.4	Noninfiltrative	Present	absent	absent	absent	250163295	8.65738e+08	3.70775	-167	-98	150	275	16.9684	16	167	442	80.6042	65.3444	94.7422	93.2103	0.283122	1.92804	8688.15	0.0849242	96449.5	17970.7	0.186322	0.565961	0.0225881	0.181284	1.7669	75.433	64.1698	73.1799	67.26	53.2786	45.5718	0.792129	0.677546	73.6282	8.11387	3871.91	73.3901	41.5589
73	2	CMP	2	64	7.4	Noninfiltrative	absent	Present	absent	absent	352484901	8.6414e+08	1.97764	-105	32	85	245	64.589	65	19	350	18.0851	8.82732	71.3223	30.2513	0.701311	9.49293	915.138	0.384584	169876	18987.8	0.111774	0.781205	0.0366308	0.476755	1.28007	79.5307	70.7272	76.0713	67.9094	64.3877	54.0694	0.948141	0.796198	65.8784	8.06618	181.597	4.70869	4.37554
75	2	CMP	1	61	6.7	Noninfiltrative	absent	absent	absent	absent	440908246	13732634151	3.84655	-155	-61	190	316	72.3444	78	135	471	75.3743	55.449	116.287	91.044	-0.216082	2.30971	8289.01	0.0761362	1.01552e+06	95996.3	0.0945289	0.508967	0.0192634	0.131847	1.96476	506.246	506.197	505.822	593.409	57.8662	52.0746	0.0975149	0.087755	118.971	10.493	4892.88	-65.8747	45.737
78	1	CMP	2	54	14.2	Noninfiltrative	absent	absent	absent	absent	10462055592	402289000000	3.56126	-1011	-100	78	1030	-23.6015	22	66	2041	103.99	31.6226	200.771	199.379	-3.05947	14.1115	39752	0.141271	9.9801e+06	540326	0.0541403	0.414876	0.0141767	0.0714093	2.41036	4914.64	4914.47	4914.46	4476.63	126.422	100.282	0.0282405	0.0224013	1754.96	41.6217	287879	-4064.62	92.6618
80	2	CMP	1	60	7.5	Noninfiltrative	absent	absent	absent	absent	4765993300	148443000000	4.24032	-898	-773	77	722	-92.2336	0	148	1620	196.163	92.1055	311.201	297.219	-1.49317	4.82478	88339.1	0.0858285	1.53277e+06	117968	0.0769643	0.544966	0.0213429	0.161848	1.83498	506.146	505.882	506.005	556.611	64.204	59.2415	0.115348	0.106433	1196.08	33.4523	962306	-13001.9	409.779
83	2	CMP	1	75	6.5	Noninfiltrative	Present	absent	absent	absent	176712925	6829006870	2.33571	-86	41	113	232	77.745	77	36	318	23.1361	15.34	83.5498	30.5986	0.441701	4.66709	936.275	0.243165	978289	87044	0.0889757	0.547508	0.0214924	0.164123	1.82646	381.956	381.518	381.733	455.462	63.5716	47.7872	0.139576	0.10492	58.917	7.62867	94.5536	5.36659	4.58821
86	2	CMP	2	49	6.6	Noninfiltrative	absent	Present	absent	absent	1617225598	47339380047	3.59245	-761	32	205	400	97.408	147	95	1161	99.8708	39.2268	205.67	181.141	-3.23458	13.1395	32812	0.113982	1.11913e+06	103284	0.0922898	0.504705	0.0190219	0.128562	1.98136	568.632	568.107	568.33	557.84	57.9715	50.7836	0.103921	0.0910361	1294.81	35.7302	210685	-4093.21	117.78
88	2	CMP	2	61	6.8	Noninfiltrative	absent	absent	Present	absent	1315338539	43275422852	4.23541	-613	-105	281	1380	62.9962	40	141	1993	116.193	64.9216	190.008	179.261	2.20405	10.2499	32134.4	0.0801687	1.19867e+06	130325	0.108725	0.418718	0.0143741	0.0734114	2.38824	4851.23	4851.19	4851.14	5291.5	62.0462	56.2364	0.0117256	0.0106277	835.586	28.0444	398519	6119.76	201.003
90	2	CMP	2	60	6	Noninfiltrative	absent	Present	absent	absent	783371721	24399083815	3.88314	-928	-109	145	689	30.4078	71	106	1617	105.645	55.2643	176.896	174.263	-2.75059	14.354	30367.7	0.0968093	779715	91617.5	0.117501	0.44716	0.0158633	0.0894106	2.23634	5103.36	5103.27	5103.34	9118.2	53.9395	43.8607	0.00591558	0.00481024	1728.06	41.3709	162974	-2275.68	63.9781
93	1	CMP	1	65	10	Infiltrative	absent	Present	Present	Present	8524183055	241014000000	4.34084	-1024	-245	237	1546	22.4854	57	84	2570	166.36	42.9591	304.078	303.245	-1.01485	6.82338	91957.6	0.0927403	2.60659e+06	234434	0.089939	0.390701	0.0129559	0.0596397	2.5595	5103.62	5040.09	5103.47	6262.4	78.7052	65.0021	0.0125679	0.0103797	1948.58	43.6175	714234	-4595.5	184.932
96	2	CMP	1	40	7.1	Noninfiltrative	Present	Present	absent	absent	1478835109	44035781390	3.84877	-120	-30	295.5	1337	112.958	74	61	1457	102.975	36.1281	209.06	175.916	2.97016	14.1204	30946.5	0.124808	1.00755e+06	122682	0.121763	0.396168	0.0132287	0.0621784	2.52418	8064.13	8064.08	8064.12	8934	53.0435	49.1734	0.00593726	0.00550408	96.3074	9.01801	159422	2439.48	61.6106
102	1	CMP	1	72	9	Infiltrative	Present	Present	absent	Present	1131289599	35235417625	3.24074	-246	0	155	934	98.3102	116	77	1180	53.7871	32.5256	126.349	79.367	1.1305	13.7346	6299.11	0.154715	2.20718e+06	205527	0.0931173	0.398879	0.0133647	0.0634634	2.50703	3843.54	3843.38	3843.32	4093.2	75.2996	55.3001	0.0183963	0.0135102	228.784	14.9918	6570.03	27.3313	18.3825
104	2	CMP	2	53	8.6	Noninfiltrative	absent	absent	absent	absent	842032175	3128274939	3.66242	-817	-109	96	1220	-1.99303	-1	146	2037	79.7114	59.2657	114.048	114.031	2.64698	26.4328	13003	0.0965266	240508	70261.7	0.292139	0.266186	0.00728577	0.0188605	3.75678	452.116	451.06	451.87	541.903	71.7377	67.0063	0.132381	0.12365	1077.39	32.6684	54417.1	642.751	45.2815
108	2	CMP	1	56	6.8	Noninfiltrative	Present	absent	absent	absent	608165545	17598712984	3.06935	-111	50	185	290	122.602	131	77	401	43.0603	31.6187	133.543	52.9385	-0.60208	3.2355	2802.49	0.137662	986822	89321.2	0.090514	0.536647	0.0208561	0.154549	1.86342	443.444	442.934	442.997	468.966	60.091	51.1665	0.128135	0.109105	112.712	10.4865	603.335	-29.9432	14.0461
111	2	CMP	2	28	10.7	Noninfiltrative	Present	Present	Present	absent	11441370501	40257699902	4.73032	-978	-332	192	1510	1.78609	59	157	2488	187.744	70.959	313.483	313.478	-0.588252	6.97836	98268.4	0.0708198	409657	79639.8	0.194406	0.334941	0.0102837	0.0375754	2.9856	682.224	682.194	679.852	649.35	85.3602	67.3892	0.131455	0.103779	1795.3	40.7095	2.33492e+06	-5445.62	618.398
115	2	CMP	1	47	10.9	Noninfiltrative	absent	Present	absent	absent	5775603280	143916000000	2.58187	-876	6	79	160	-2.13823	51	32	1036	101.76	14.0131	193.247	193.235	-3.34095	12.8544	37339.8	0.262688	3.85376e+06	239956	0.0622655	0.495384	0.0184974	0.12157	2.01864	883.113	882.834	882.976	898.113	88.4458	76.8766	0.0984796	0.0855979	1386.44	37.0148	259051	-4967.09	123.47
116	1	CMP	1	80	9	Noninfiltrative	absent	Present	absent	absent	2809751058	87513181451	4.1494	-239	-62	292	1292	104.145	65	103	1531	109.119	54.9161	196.628	166.782	2.442	11.7251	27816.1	0.0895863	2.26352e+06	214339	0.0946926	0.388961	0.0128694	0.0588464	2.57095	10521.2	10521.2	10521.2	10261.8	82.0353	64.2463	0.00799425	0.00626073	258.455	14.7046	341873	5444.95	173.815
119	2	CMP	1	54	11.9	Infiltrative	absent	Present	Present	Present	2259416421	70372326638	2.98737	-859	6	121	345	60.7644	80	52	1204	48.9563	22.4645	113.702	96.1037	-5.45284	42.8632	9235.92	0.174148	5.4433e+06	345399	0.063454	0.433249	0.0151288	0.081323	2.30814	5292.66	5292.41	5292.65	4006.26	97.18	78.5185	0.024257	0.0195989	1471.2	38.2936	52466.2	-991.087	30.8556
121	2	CMP	1	61	6.4	Noninfiltrative	Present	absent	absent	absent	242373060	723450379	3.60978	-620	-101	124	288	6.97404	2	173	908	80.1325	66.8379	91.1708	90.9037	0.0763112	2.37426	8263.48	0.0949102	87035.6	12385.2	0.1423	0.766854	0.0356261	0.45096	1.30403	67.3895	66.1119	54.0094	60.9047	50.3357	39.6043	0.826466	0.650267	669.564	25.7208	3919.17	33.9206	42.7513
123	2	CMP	1	73	8.1	Infiltrative	absent	Present	Present	absent	498328793	15521068303	3.33694	-779	-69	106	835	49.2124	66	78	1614	59.4405	36.41	102.424	89.8267	-0.410548	14.7212	8068.83	0.150745	1.47951e+06	134796	0.0911084	0.465822	0.0168667	0.101079	2.14674	2079.69	2079.63	2079.49	2463.13	67.6309	62.2851	0.0274573	0.0252869	1161.64	33.9945	11260.1	-96.3898	29.7854
126	2	CMP	1	57	6.9	Noninfiltrative	Present	absent	absent	absent	219341315	9122371019	3.00691	-151	-115	84	187	-47.7916	-88	110	338	67.0666	48.315	93.2066	80.0215	1.11763	2.91474	6403.43	0.181076	1.05006e+06	94754.7	0.0902374	0.527262	0.0203113	0.146581	1.89659	446.216	443.776	444.549	504.042	62.9094	53.3734	0.12481	0.105891	38.7025	5.51599	4765.15	291.196	37.3765
129	2	CMP	2	48	8.9	Noninfiltrative	absent	absent	absent	absent	1416856341	4903305330	3.59065	-150	-65	130	1422	66.4212	56	73	1572	75.3348	33.492	155.707	140.829	3.25473	18.2875	19832.9	0.133156	202243	67361.8	0.333074	0.247354	0.00652646	0.0151342	4.04278	1017.93	1016.93	1016.6	1200.82	72.3741	54.5237	0.0602707	0.0454055	92.4717	9.11676	82702.7	1353.05	38.7826
132	2	CMP	1	39	10.9	Infiltrative	absent	Present	absent	Present	13766364126	503210000000	4.22083	-958	-717	101	1485	-40.5594	47	112	2443	212.046	90.0972	338.065	335.624	-0.430499	6.31839	112643	0.111726	4.40299e+06	323076	0.0733764	0.40211	0.0135275	0.0650183	2.48688	4536.57	4536.4	4536.44	5297.04	91.4089	77.7612	0.0172566	0.0146801	1418.58	35.675	3.59101e+06	4951.08	771.47
135	2	CMP	1	51	8.7	Noninfiltrative	absent	absent	Present	absent	4587805539	112199000000	3.87502	-966	-3	251	1415	88.884	73	58	2381	97.3685	29.1774	219.827	201.056	0.293671	14.0506	40423.4	0.134746	2.32181e+06	221337	0.0953294	0.383103	0.0125797	0.056227	2.61027	4977.27	4977.19	4977.24	5285.22	79.5937	59.0696	0.0150597	0.0111764	1839.58	42.6559	281104	265.611	82.6875
138	2	CMP	1	63	9.4	Noninfiltrative	absent	Present	Present	absent	2925084998	91105400054	4.5349	-985	-111	261	1344	33.5618	45	148	2329	133.415	67.4918	223.557	221.023	-0.448669	9.40505	48851.1	0.0713984	1.82293e+06	185930	0.101995	0.388133	0.0128283	0.0584711	2.57644	4662.66	4662.42	4662.4	5590.04	81.6897	64.3141	0.0146134	0.0115051	1829.52	41.8858	865812	-2763.13	306.162
141	2	CMP	1	59	8.6	Noninfiltrative	absent	absent	absent	absent	4570074507	133010000000	4.22961	-941	-104	154	1280	11.1623	60	113	2221	138.021	48.8616	232.883	232.615	-1.76174	8.17116	54110	0.0906599	2.45249e+06	221349	0.0902549	0.397323	0.0132866	0.0627238	2.51684	6363.63	6363.51	6363.4	9299.64	75.674	69.1649	0.0081373	0.00743737	1659.98	40.1685	379947	-1703.44	196.949
143	2	CMP	1	41	6	Noninfiltrative	absent	absent	absent	absent	221150546	6888008034	2.86428	-27	22	145	214	83.0362	83	80	241	40.3665	32.1936	95.2202	46.6034	0.0928854	1.94365	2171.88	0.146979	759688	77004	0.101363	0.522871	0.0200581	0.142949	1.91252	442.818	442.572	442.236	487.46	50.9536	42.3417	0.104529	0.0868619	35.6069	5.7744	271.359	1.83277	11.7232
145	2	CMP	1	40	8.5	Noninfiltrative	absent	Present	absent	absent	3045624281	94859745520	4.11368	-663	-100	348	1374	90.0652	54	81	2037	118.541	50.1111	210.584	190.352	2.29903	10.5145	36234	0.0985478	2.13909e+06	199245	0.0931447	0.402948	0.0135698	0.0654257	2.48171	5544.35	5544.27	5544.29	6402.66	77.6739	65.9564	0.0121315	0.0103014	1026.3	31.1453	537744	7865.49	228.783
147	2	CMP	1	60	8.1	Noninfiltrative	absent	Present	absent	absent	369887032	1280065595	3.02858	-185	-76	94	381	33.8415	51	59	566	47.1398	30.7362	69.9732	61.2454	-0.876105	3.36592	3751	0.159027	261438	44589.8	0.170556	0.443433	0.0156654	0.0871933	2.25513	386.27	385.142	385.414	670.244	70.5477	63.4058	0.105257	0.0946011	101.403	9.872	1306.28	-86.1892	19.4136
150	2	CMP	1	59	7.5	Noninfiltrative	absent	absent	absent	absent	102037679	3710742602	2.78011	-146	-85	66	653	15.595	32	50	799	42.2747	27.8341	57.31	55.1474	-0.705394	5.7671	3041.24	0.191041	1.12979e+06	114109	0.100999	0.459726	0.0165366	0.0971619	2.17521	4725.55	4725.33	4725.43	8191.45	60.1904	53.091	0.00734795	0.00648127	56.0513	7.26009	1226.72	-73.0797	14.9682
153	2	CMP	1	76	6.2	Noninfiltrative	absent	absent	absent	absent	1185157083	4101465247	4.62521	-298	-28	373	1148	162.426	134	211	1446	130.691	88.8353	232.928	166.953	0.908404	4.67491	27873.3	0.0507959	75595.4	20629.1	0.272889	0.419115	0.0143946	0.0736208	2.38598	201.792	199.511	200.638	230.675	49.7762	44.8125	0.215785	0.194267	426.629	20.1449	47869.3	697.477	92.0069
156	2	CMP	2	55	13.1	Noninfiltrative	Present	Present	absent	absent	4015639464	132832000000	3.73319	-1005	-63	138	1238	59.9705	70	86	2243	70.0486	38.3576	134.625	120.53	-1.05594	26.0374	14527.5	0.105999	7.32907e+06	512753	0.0699615	0.355857	0.0112619	0.0450636	2.81012	10332.5	10332.3	10332.4	8828.32	117.756	88.4387	0.0133385	0.0100176	2015.66	44.8098	63667.7	-282.131	32.2345
158	2	CMP	2	54	6.7	Noninfiltrative	Present	Present	absent	absent	1397342102	43521952799	4.33653	-750	-77	220	1416	79.2665	50	136	2166	111.047	57.3448	199.724	183.321	2.62042	15.9639	33606.7	0.0699791	1.09105e+06	132488	0.121431	0.386847	0.0127646	0.0578919	2.585	4599.22	4599.19	4599.09	6001.27	57.9578	43.5408	0.00965759	0.00725527	1330.91	36.226	204521	2364.49	71.4659
160	2	CMP	1	71	8	Noninfiltrative	absent	absent	absent	absent	2369758786	73809076446	4.23529	-214	-84	315	1342	103.091	61	102	1556	120.049	57.9792	210.192	183.174	2.23125	9.71164	33552.9	0.0855332	1.67062e+06	174941	0.104716	0.389204	0.0128815	0.0589566	2.56935	9198.29	9198.29	9198.17	12995.7	68.362	56.7398	0.00526037	0.00436605	237.769	13.6801	405859	6527.78	209.649
163	2	CMP	1	51	8.1	Noninfiltrative	absent	Present	absent	absent	1539523354	53426249414	4.21003	-166	-89	307	1181	89.6518	55	108	1347	115.792	60.716	192.497	170.345	1.9207	8.03312	29017.5	0.0841238	1.44181e+06	155547	0.107883	0.396789	0.0132598	0.0624711	2.52023	10710.2	10710.2	10710.2	14266.5	77.1682	49.9725	0.00540903	0.00350278	167.067	11.1227	240229	4399	179.922
165	2	CMP	1	53	9.8	Noninfiltrative	absent	Present	absent	absent	5157555335	160638000000	4.17911	-872	-14	303	1384	113.046	71	98	2256	113.703	49.7575	219.039	187.613	1.65289	12.1992	35198.7	0.102641	3.34816e+06	224149	0.0669469	0.482857	0.0178003	0.112579	2.07101	821.537	821.387	820.882	924.625	81.4175	71.5224	0.0880547	0.0773529	1644.51	40.1692	344247	4237.89	169.305
168	2	CMP	1	65	6.4	Noninfiltrative	absent	Present	Present	absent	2962602831	103353000000	3.96719	-896	-814	149	1248	-27.1572	88	96	2144	241.067	115.789	355.023	353.983	-1.31348	4.47714	125304	0.118412	819995	88187.7	0.107547	0.480415	0.0176654	0.110879	2.08153	1639.12	1638.85	1638.53	2018.89	55.4111	45.5065	0.0274463	0.0225403	1534.48	38.3192	875518	-9285.86	254.871
171	2	CMP	1	60	6.2	Noninfiltrative	absent	absent	absent	absent	1533188181	6099950303	4.68105	-130	-12	417	1214	177.351	123	223	1344	148.106	94.8752	265.992	198.237	1.62433	6.73814	39298.1	0.0533421	86216.4	12269.7	0.142313	0.769204	0.03579	0.455119	1.30004	65.2941	55.0352	63.8639	57.799	50.2287	41.677	0.869025	0.721069	225.618	13.513	266558	4183.6	206.611
173	2	CMP	2	51	6	Noninfiltrative	absent	absent	absent	absent	227304907	9.23201e+08	4.00178	-227	-103	189	884	18.1093	-12	145	1111	95.4534	62.5302	130.854	129.595	1.80123	7.64157	16794.8	0.0813703	53916.6	20256.2	0.375695	0.340729	0.0105514	0.0395572	2.93489	1191.3	1190.94	1191.13	2127.4	51.4737	41.0666	0.0241956	0.0193037	151.687	11.2317	80790.2	1899.71	105.313
174	2	CMP	1	53	7.2	Noninfiltrative	absent	absent	absent	absent	237826656	7407406162	2.97926	-559	-93	97	236	33.442	50	50	795	48.7292	29.2016	75.3909	67.5679	-1.46821	6.27796	4565.42	0.168424	1.30325e+06	115409	0.0885548	0.499953	0.018754	0.124965	2.00019	5103.47	5103.38	5103.44	8669.84	63.583	57.0096	0.00733382	0.00657562	663.86	25.7075	1604.26	-65.7412	12.0287
177	2	CMP	1	47	7.9	Noninfiltrative	absent	absent	absent	absent	197325191	6145937803	2.11257	-39	18	83	172	50.1821	50	36	211	20.4529	14.8078	56.1818	25.2617	0.152082	2.85679	638.154	0.266096	1.94714e+06	151871	0.0779972	0.496523	0.0185613	0.12241	2.01401	694.848	694.746	693.964	724.502	70.6233	59.2576	0.0974784	0.0817908	20.8729	4.51243	29.3394	1.09801	3.22771
180	2	CMP	1	62	6.9	Noninfiltrative	absent	absent	absent	absent	132737063	4558019062	2.09614	-94	27	88	966	58.7401	57	32	1060	20.7887	13.3312	70.6155	39.1938	9.12139	151.664	1536.15	0.285081	914062	84662.4	0.0926222	0.537994	0.0209346	0.155715	1.85876	5292.33	5292.31	5292.25	6460.74	60.6848	48.37	0.00939286	0.00748675	47.0981	6.79955	3378.85	69.7887	4.52896
182	2	CMP	2	65	7.2	Noninfiltrative	absent	absent	Present	absent	3307529705	131026000000	4.44048	-912	-741	227	1187	-15.2294	77	121	2099	212.561	83.6258	330.934	330.583	-1.31034	5.18759	109285	0.0904617	1.19639e+06	123606	0.103316	0.440921	0.0155324	0.0857199	2.26798	3150.6	3150.48	3150.43	4016.84	63.2865	53.6253	0.0157553	0.0133501	1655.39	39.9746	771864	-7550.66	215.265
184	2	CMP	1	64	7.3	Noninfiltrative	Present	Present	absent	absent	345125638	10749366032	3.29722	-962	-100	67	153	-11.896	16	111	1115	64.9247	45.702	100.301	99.5927	-4.32113	33.8253	9918.7	0.126801	1.0685e+06	95461.9	0.0893418	0.529466	0.0204388	0.148427	1.8887	444.244	443.509	443.817	557.238	65.9923	50.309	0.118427	0.0902828	1546.3	39.2092	57611.1	-1083.49	44.6008
187	2	CMP	2	56	9.3	Noninfiltrative	absent	Present	absent	absent	1728389092	55035830249	3.20292	-752	-27	118	1453	76.0035	75	55	2205	53.8329	24.8625	138.146	115.359	5.06061	44.4745	13307.8	0.160654	2.88383e+06	248664	0.0862272	0.394019	0.0131212	0.0611717	2.53795	5607.39	5607.18	5607.34	6863.33	80.4078	66.2683	0.0117156	0.00965542	1204.54	34.6114	92297.4	1160.61	28.0935
190	2	CMP	1	51	6.5	Noninfiltrative	Present	absent	absent	absent	1553091724	34721400110	3.17371	-858	-141	93	254	-2.36016	48	45	1112	103.897	22.014	184.212	184.197	-3.10298	11.9347	33928.4	0.184026	1.0232e+06	96968.2	0.0947692	0.506403	0.019118	0.129864	1.97471	506.378	506.137	506.029	607.4	56.9262	50.2805	0.0937211	0.0827798	1312.2	36.0258	190568	-3795.02	107.659
193	2	CMP	2	50	7.7	Noninfiltrative	absent	absent	absent	absent	3231842106	85610611573	4.22073	-192	-37	336	1520	114.102	60	101	1712	122.213	53.4142	225.039	193.966	2.78083	13.0915	37623	0.087995	1.69049e+06	179749	0.106329	0.381793	0.0125153	0.0556523	2.61922	9765.22	9765.17	9765.18	11881.7	67.1801	56.8039	0.00565407	0.00478078	228.741	13.1013	711437	9900.95	235.233
196	2	CMP	1	58	8.4	Noninfiltrative	Present	Present	Present	absent	2371901034	9194012112	4.07632	-139	-71	335	1465	119.362	70	80	1604	122.482	49.291	234.384	201.713	2.86636	13.8453	40688.3	0.107564	167360	58799.1	0.351333	0.249774	0.00662248	0.0155827	4.00361	1212.7	1212.18	1212.15	1115.96	68.7679	62.7791	0.0616222	0.0562557	189.418	11.3056	874912	11354.4	253.42
199	2	CMP	1	66	6.7	Noninfiltrative	absent	absent	absent	absent	757300447	23587061652	4.07293	-797	-96	152	1033	20.4451	64	92	1830	122.743	42.24	211.311	210.319	-2.013	9.06753	44234.1	0.102643	528240	71685.8	0.135707	0.440831	0.0155277	0.0856674	2.26844	5103.19	5103.18	5103.11	6216.66	46.8087	39.8375	0.00752956	0.00640818	1327.62	36.0934	218842	-2932.56	88.0134
200	2	CMP	1	50	8	Noninfiltrative	absent	Present	absent	absent	406168989	12650636907	2.95845	-152	15	130	223	69.1509	73	60	375	39.8862	24.984	88.6407	55.4557	-1.27151	5.3709	3075.33	0.159919	1.61007e+06	147599	0.0916722	0.450089	0.0160194	0.0911789	2.22178	5103.64	5103.48	5103.39	8743.68	75.5183	52.1339	0.0086369	0.00596248	122.588	10.9629	691.951	-36.3415	10.2789
205	2	CMP	1	63	7.4	Noninfiltrative	absent	Present	absent	absent	158056720	4922872572	1.73248	-53	39	87	142	62.7496	63	25	195	14.8881	10.6941	65.4964	18.7687	-0.069967	3.50716	352.265	0.352086	1.14758e+06	94066.3	0.081969	0.563516	0.0224418	0.178945	1.77457	384.454	382.372	381.958	451.86	64.3531	55.8193	0.142418	0.123532	36.4345	6.0155	9.79364	0.127224	1.75683
208	2	CMP	1	49	6	Noninfiltrative	absent	absent	absent	absent	398593171	12414678660	2.88677	-145	37	165	247	109.423	129	51	392	46.0418	23.4329	128.695	67.7428	-1.96936	6.6663	4589.08	0.182435	749565	77863.8	0.103879	0.512493	0.019464	0.134606	1.95124	3843.33	3843.26	3843.32	4758.58	52.9619	45.7766	0.0111298	0.00961979	133.957	11.4628	1806.81	-99.8958	11.7556
209	2	CMP	2	60	7	Noninfiltrative	absent	absent	absent	absent	689731712	29519295398	3.7186	-154	-59	148	1179	83.3789	92	98	1333	75.1749	43.8301	151.793	126.842	3.04114	20.183	16088.9	0.111596	1.28116e+06	128650	0.100416	0.443417	0.0156645	0.0871841	2.25521	3528.22	3528.17	3528.18	4251.27	62.4706	53.7848	0.0146946	0.0126515	122.041	10.6104	60350.9	836.086	44.4829
212	2	CMP	1	53	7.4	Noninfiltrative	absent	Present	absent	absent	656357436	20443066381	3.52811	-148	-100	94	878	10.3682	19	144	1026	82.1648	59.9424	112.742	112.264	2.10992	11.1002	12603.2	0.118694	1.60833e+06	132192	0.0821919	0.502185	0.0188797	0.126646	1.9913	6111.32	6111.15	6111.29	5224.39	65.9997	58.7946	0.012633	0.0112539	57.0347	6.53339	44671.6	1076.92	67.7467
214	2	CMP	1	68	6.1	Noninfiltrative	absent	absent	absent	absent	281263692	8760306520	3.60097	-145	-98	137	1217	36.801	54	153	1362	78.6775	57.7987	113.89	107.781	1.80657	15.7435	11616.7	0.109218	675375	82748.3	0.122522	0.449872	0.0160078	0.091047	2.22286	9009.21	9009.18	9009.15	14981.2	55.0496	44.9644	0.00367457	0.00300138	81.9808	7.99485	81180.2	1103.1	73.7667
217	2	CMP	1	67	9.6	Noninfiltrative	absent	Present	absent	absent	214179970	8031067016	2.46282	-131	11	90	169	47.7305	50	44	300	26.9472	18.0553	60.1755	36.6454	-1.21017	6.58236	1342.88	0.217101	2.21786e+06	161265	0.072712	0.509996	0.0193219	0.132648	1.9608	5292.52	5292.28	5292.35	4982.28	81.9428	65.3226	0.0164468	0.013111	73.9399	8.53431	173.471	-8.70799	5.59281
220	2	CMP	2	71	6.9	Noninfiltrative	absent	absent	absent	absent	395093017	13495299720	2.71878	-139	-8	133	202	84.7222	102	42	341	40.6645	21.9001	101.934	56.6813	-1.66506	5.21753	3212.77	0.215989	1.2988e+06	115648	0.0890428	0.497781	0.0186319	0.123343	2.00892	569.649	568.497	568.011	646.411	59.3056	56.7797	0.0917459	0.0878384	102.227	9.95281	1542.65	-116.685	16.5696
223	2	CMP	1	46	6.4	Noninfiltrative	absent	Present	absent	absent	457936118	14262988343	3.53593	-141	-96	185	234	56.964	84	237	375	102.364	90.7091	125.564	111.9	-0.234538	1.43602	12521.5	0.1034	904643	83946	0.0927947	0.538851	0.0209847	0.156461	1.8558	444.7	442.947	444.311	502.637	55.4385	50.3248	0.110295	0.100121	97.798	9.02338	8100.71	-193.082	71.8065
226	1	CMP	1	41	10.4	Noninfiltrative	absent	Present	absent	absent	2594692821	80814925937	2.39035	-877	36	106	210	55.3632	72	37	1087	41.6466	15.3054	131.746	119.549	-6.38947	45.0394	14291.9	0.247469	4.65605e+06	289995	0.0622834	0.464986	0.0168212	0.100535	2.1506	949.242	948.885	945.378	995.856	99.9827	75.4243	0.100399	0.0757382	1521.99	38.9266	131249	-2206.26	46.0247
232	2	CMP	1	61	9.5	Noninfiltrative	absent	Present	absent	absent	11787642901	367141000000	4.56409	-926	-710	298	1218	10.0446	56	109	2144	200.714	68.1336	333.105	332.954	-1.10092	5.25818	110858	0.0780362	3.30879e+06	209357	0.0632731	0.512911	0.0194878	0.134936	1.94965	699.018	697.381	695.223	787.583	85.2905	79.9802	0.108294	0.101551	1694.84	40.2358	1.16021e+06	-6373.72	441.859
235	1	CMP	1	36	6.6	Infiltrative	absent	absent	absent	absent	611513464	19046345256	2.67166	-89	75	170.1	1204	126.828	101	27	1293	54.5464	13.244	166.532	107.925	4.18389	24.2956	11647.8	0.269105	686775	74025.9	0.107788	0.508523	0.0192382	0.131501	1.96648	946.289	945.578	946.209	1095.52	59.3276	45.6836	0.0541546	0.0417002	83.2531	8.80208	38724.5	799.869	23.3923
237	2	CMP	1	52	7.1	Noninfiltrative	absent	Present	Present	absent	1801867013	56121382857	3.83656	-146	-39	323	1359	107.552	76	57	1505	97.2772	39.4171	189.202	155.66	2.27903	10.8609	24230.1	0.127898	1.56775e+06	169568	0.10816	0.38488	0.0126674	0.0570133	2.59821	5103.36	5103.28	5103.24	6666.59	60.4412	51.4023	0.00906629	0.00771044	108.55	9.79566	72174.7	1230.53	52.0108
241	2	CMP	1	65	6.4	Noninfiltrative	absent	absent	absent	absent	137458106	4281303192	2.63171	-495	5	87	239	39.0948	40	40	734	29.5243	16.7168	61.5262	47.5086	-2.54624	19.5982	2257.07	0.222268	1.13098e+06	102539	0.0906637	0.511955	0.0194333	0.134182	1.9533	568.387	568.133	568.004	587.972	56.4836	51.9795	0.0960651	0.0884047	488.834	22.0826	1305.24	-49.013	8.371
244	1	CMP	2	65	15	Noninfiltrative	Present	Present	Present	absent	15115372662	42109687810	3.65851	-1023	-21	186	1286	69.0409	54	50	2309	76.346	25.8714	169.608	154.92	0.370695	19.3777	24000.2	0.148089	1.46383e+06	95935.8	0.0655377	0.649875	0.0277935	0.274467	1.53876	204.817	170.176	203.941	187.77	125.374	90.7693	0.667703	0.483408	1994.91	44.3583	320073	533.102	131.356
246	2	CMP	1	61	10.3	Noninfiltrative	absent	Present	absent	absent	2181223422	81375363484	3.85866	-847	-100	139	1566	38.9306	34	93	2413	83.9626	42.5291	167.162	162.566	3.62774	27.4988	26427.7	0.106252	2.91216e+06	219907	0.0755131	0.448459	0.0159325	0.0901923	2.22986	759.828	759.752	757.504	825.056	86.0536	71.3515	0.1043	0.0864809	1324.86	36.0284	530885	5946.25	128.884
249	2	CMP	2	55	7.9	Noninfiltrative	Present	Present	absent	absent	2900547523	93377681705	3.79463	-920	-110	135	275	-6.42985	73	137	1195	146.786	56.923	236.014	235.926	-2.67669	9.34148	55661.3	0.103056	1.67636e+06	133723	0.0797701	0.510334	0.0193411	0.132912	1.9595	570.952	570.246	569.805	696.657	68.9043	59.176	0.0989071	0.0849429	1384.94	36.7754	480944	-8605.71	266.784
251	2	CMP	1	37	6.3	Noninfiltrative	absent	absent	absent	absent	127612395	3714091629	2.35317	-746	9	72	128	34.066	41	30	874	27.5171	12.7925	67.226	57.9555	-6.34076	62.7607	3358.84	0.278201	821823	84691.5	0.103053	0.500991	0.0188124	0.125745	1.99604	4914.38	4914.33	4914.24	8490.72	57.2338	46.9837	0.00674074	0.00553353	1032.64	32.1085	8730.81	-189.239	7.51459
254	1	CMP	2	46	9.8	Noninfiltrative	Present	Present	absent	absent	1165638866	25380384226	2.88678	-778	36	143	275	87.4704	92	55	1053	36.1064	22.9464	104.155	56.5431	-4.39134	50.2197	3197.12	0.167619	2.33959e+06	168206	0.0718952	0.506684	0.019134	0.13008	1.97362	633.102	632.737	632.683	701.173	77.8141	67.6648	0.110977	0.0965024	1300.38	36.0342	6429.94	-145.395	12.5512
258	2	CMP	2	53	6.7	Noninfiltrative	absent	absent	absent	absent	380900298	8.67232e+08	3.52982	-527	-88	111	210	13.9429	21	119	737	63.1339	47.9843	78.6368	77.3908	-0.622545	4.72497	5989.34	0.0960245	140244	16721.4	0.119231	0.780668	0.0365931	0.475773	1.28095	76.9935	70.5504	71.8744	66.3816	57.9078	50.5843	0.872347	0.762022	538.285	23.0654	4438.4	-103.792	32.0499
261	2	CMP	1	53	7.1	Noninfiltrative	absent	Present	absent	absent	448923022	12545320253	3.15643	-136	10	163	226	94.9431	105	67	362	45.0722	29.2583	111.975	59.3646	-0.978498	3.91728	3524.16	0.137725	1.00056e+06	88603.6	0.0885544	0.546001	0.0214037	0.162772	1.8315	382.444	381.83	380.703	467.592	58.715	52.2442	0.125569	0.11173	108.68	10.3193	1103.83	-56.71	15.7486
263	2	CMP	1	44	7.5	Noninfiltrative	Present	absent	Present	absent	3703786199	168432000000	4.42942	-917	-783	275	1591	12.8502	83	95.75	2508	224.731	84.7349	365.546	365.32	-0.719793	5.42776	133459	0.0847533	1.26049e+06	132959	0.105482	0.424418	0.0146686	0.0764505	2.35617	4032.29	4032.21	4032.21	4837.53	60.4878	54.5068	0.0125039	0.0112675	1729.98	40.7672	1.18995e+06	-5748.33	262.341
266	2	CMP	1	59	6	Noninfiltrative	absent	absent	absent	absent	43983855	1518350015	1.89587	-48	21	76	149	46.6776	44	28	197	17.1077	11.9019	51.5476	21.8712	0.603133	3.70487	478.351	0.322115	571420	60052.4	0.105093	0.554529	0.0219071	0.170519	1.80333	318.068	317.912	317.343	382.444	52.5395	39.3108	0.137378	0.102788	19.3561	4.36343	18.4054	1.93569	2.28568
268	1	CMP	1	69	6.6	Noninfiltrative	Present	Present	absent	Present	290427446	9045723004	2.31136	-79	56	129	250	91.9684	90	38	329	23.2141	15.9984	96.7231	29.9528	0.552468	4.3477	897.168	0.24031	966904	83910.6	0.0867828	0.563537	0.0224431	0.178965	1.77451	381.387	381.191	380.045	459.635	58.5753	50.7444	0.127439	0.110401	67.508	8.16611	94.5466	6.22839	4.71406
270	1	CMP	2	24	10.6	Infiltrative	absent	absent	absent	absent	466791610	11703835186	1.99261	-535	21	68	179	40.7225	43	23	714	18.9539	9.76962	53.5359	34.7529	-4.10373	36.1504	1207.77	0.353844	4.08355e+06	277438	0.0679403	0.445325	0.0157657	0.0883144	2.24555	4725.96	4725.74	4725.71	6479.55	94.8964	74.3304	0.0146455	0.0114715	584.885	24.1638	1031.2	-49.0515	5.15614
273	1	CMP	2	41	8.3	Noninfiltrative	absent	absent	absent	absent	2140951190	66682580094	3.86686	-136	-14	352	1325	119.802	62	63	1461	124.48	37.9372	241.421	209.599	2.94113	12.1641	43931.6	0.122775	1.14409e+06	161582	0.141231	0.327391	0.00993798	0.0350912	3.05446	9198.16	9198.04	9198.13	8251.47	73.0426	37.2614	0.00885208	0.00451572	107.907	9.15944	281666	4117.62	91.413
276	2	CMP	1	57	6.9	Noninfiltrative	absent	Present	absent	absent	1986858357	96692394522	3.96735	-968	-749	116	308	-93.7307	-23	150	1276	175.525	81.1451	290.11	274.551	-1.93081	5.51328	75378.5	0.0922597	1.14886e+06	112603	0.0980134	0.471097	0.0171539	0.104552	2.12271	631.483	630.885	631.03	709.649	55.4527	50.8694	0.078141	0.0716824	1373.9	36.5758	464485	-8078.02	270.329
279	2	CMP	1	58	6.6	Noninfiltrative	absent	Present	absent	absent	344459321	12334254067	3.09726	-20	31	177	260	103.569	103	94	280	47.3207	37.4545	117.264	54.9938	0.0983006	1.96639	3024.32	0.124472	896980	81004.9	0.0903085	0.555258	0.0219503	0.171192	1.80097	380.778	380.35	379.95	428.697	58.7612	49.727	0.137069	0.115996	34.0696	5.53068	566.964	10.0403	16.9004
280	1	CMP	1	60	10.9	Noninfiltrative	absent	Present	Present	absent	63509485964	256106000000	3.81856	-1074	-925	-509	1016	-789.886	-879	90	2090	153.156	55.3771	825.861	241.095	2.75394	10.5087	58126.8	0.128167	375497	37034.5	0.098628	0.679645	0.029725	0.31394	1.47136	114.495	103.153	110.678	98.1947	89.9421	64.5789	0.915956	0.657662	201.288	11.7418	1.04905e+06	14981.6	302.265
284	2	CMP	2	53	6.6	Noninfiltrative	absent	absent	absent	absent	486367035	18422399362	3.31856	-127	7	183	1061	84.9799	70	51	1188	55.837	23.6733	129.933	98.2898	3.259	20.5024	9660.88	0.156294	1.09121e+06	123928	0.113569	0.413608	0.0141118	0.0707563	2.41775	3780.13	3780.12	3780.09	4515.62	57.2153	52.0473	0.0126705	0.0115261	94.0449	9.43697	19979	417.426	22.4441
285	1	CMP	1	57	17	Noninfiltrative	Present	Present	absent	absent	11765757436	510738000000	3.17022	-1014	-87	72	1164	-1.77137	30	51	2178	77.8327	26.6149	173.785	173.776	-4.20051	25.2245	30198.2	0.167317	1.69111e+07	869515	0.0514169	0.366427	0.0117674	0.0491999	2.72905	11277.3	11277.3	11277.2	7741.34	144.461	117.637	0.018661	0.0151959	1806.58	42.3127	286001	-3479.99	65.4691
287	2	CMP	1	64	10.9	Noninfiltrative	absent	absent	absent	absent	2984586146	92958637104	2.57116	-910	-1	72	188	-4.56573	35	35	1098	82.5477	14.9877	178.39	178.332	-3.85055	16.8302	31802.2	0.242395	2.92111e+06	177936	0.0609137	0.555375	0.0219573	0.1713	1.80059	571.4	569.783	569.995	614.193	89.2051	75.7637	0.14524	0.123355	1445.03	37.8212	246002	-4477.12	103.026
289	2	CMP	2	52	6.2	Noninfiltrative	absent	absent	absent	absent	228795660	7126124591	2.76482	-77	17	153	236	67.9757	44	84	313	45.6634	35.1312	86.3314	53.2205	0.834439	2.4706	2832.42	0.184384	956127	82171.9	0.0859424	0.571178	0.0229011	0.186343	1.75077	381.043	379.697	380.669	432.916	56.5747	54.1381	0.130683	0.125055	51.7217	6.99416	617.626	55.0032	14.2536
292	2	CMP	2	63	10.3	Noninfiltrative	Present	Present	absent	absent	33172460074	1033200000000	4.32334	-954	-832	18	456	-598.704	-774	305	1410	266.29	185.878	681.377	325.314	1.29991	3.09039	105829	0.0913333	2.2254e+06	161700	0.0726611	0.509777	0.0193094	0.132477	1.96164	575.249	569.995	570.068	678.243	88.815	63.0221	0.130949	0.0929197	362.624	15.2779	1.13202e+06	19034.2	581.572
294	2	CMP	2	46	6.8	Noninfiltrative	absent	Present	absent	absent	408957463	10445140993	3.4786	-530	-53	155	226	66.4662	82	107	756	61.307	45.0426	100.334	75.1608	-0.643035	3.05676	5649.14	0.101944	1.03757e+06	92504.1	0.0891543	0.535799	0.0208067	0.153818	1.86637	505.852	505.544	505.398	510.397	57.3111	52.0826	0.112287	0.102043	643.231	25.2305	2885.65	-98.1809	32.2587
297	2	CMP	1	69	8.6	Noninfiltrative	absent	Present	absent	absent	2676110735	100855000000	3.94686	-172	-17	262	1614	106.263	71	82	1786	91.927	40.3978	190.34	157.916	3.59927	23.43	24937.3	0.101234	2.78379e+06	262659	0.094353	0.364348	0.0116674	0.048367	2.74463	9765.31	9765.13	9765.29	8783.65	84.0912	66.5782	0.0095736	0.00757979	137.395	11.1559	172597	2093.5	54.6477
300	2	CMP	1	58	6.8	Noninfiltrative	absent	absent	absent	absent	1680369383	47788376054	2.02334	-893	12	58	116	-11.4643	37	22	1009	93.5828	9.41901	195.394	195.058	-3.72794	15.3022	38047.5	0.373121	1.25169e+06	103784	0.082915	0.541192	0.0211216	0.158509	1.84777	505.976	505.402	505.774	530.926	61.6941	57.6883	0.116201	0.108656	1343.6	36.422	324884	-5865.05	130.987
303	2	CMP	2	71	6.3	Noninfiltrative	absent	absent	absent	absent	236905953	7.74944e+08	3.34784	-187	-85	118	196	32.7784	54	122	383	63.8642	50.6912	80.9341	73.9994	-0.448886	1.94645	5475.91	0.109253	118306	16102	0.136105	0.723784	0.0326672	0.379164	1.38163	77.2989	76.3133	69.2338	71.3901	53.5002	44.7252	0.749407	0.62649	105.014	9.93156	1883.61	-76.525	30.2621
304	1	CMP	2	25	9.4	Infiltrative	absent	Present	Present	absent	3073794224	95737133332	3.68754	-414	-90	134	1312	48.9509	45	97	1726	79.5839	42.7842	153.298	145.273	3.42339	20.8306	21104.1	0.120707	4.07387e+06	283759	0.0696534	0.434717	0.0152058	0.0821521	2.30035	1137.71	1136.59	1135.84	1242.62	76.2412	69.8891	0.0613552	0.0562434	405.122	19.4664	288519	4335.23	119.435
306	1	CMP	1	66	9	Infiltrative	absent	Present	Present	Present	969866806	30207704535	3.32662	-158	-48	114	1318	55.1419	62	80	1476	54.0803	33.9967	101.885	85.6734	3.05738	29.0123	7339.93	0.129069	2.91002e+06	204266	0.0701938	0.482562	0.0177839	0.112372	2.07227	1765.61	1765.57	1765.16	1596.7	90.8867	74.7372	0.0569218	0.0468075	95.9481	9.53595	19363.1	263.511	24.763
308	1	CMP	2	56	11.8	Infiltrative	Present	Present	Present	absent	5719246179	150590000000	3.58969	-954	-104	77	936	-16.4875	8	133	1890	80.5314	52.921	128.709	127.648	-2.89695	19.7184	16294.1	0.109007	9.09033e+06	560652	0.0616756	0.375702	0.012217	0.0530312	2.66168	6489.7	6489.69	6489.63	5783.47	113.399	90.0934	0.0196074	0.0155777	1483.18	38.377	88888.8	-1486.96	79.1817
314	1	CMP	2	36	17.5	Infiltrative	Present	Present	absent	absent	23561549939	733854000000	3.24477	-1018	-40	89	1489	15.8919	34	49	2507	80.069	21.6657	202.14	201.515	-2.52102	20.5995	40608.2	0.172587	1.79599e+07	1.07159e+06	0.0596657	0.309499	0.00913454	0.0296467	3.23103	10144.4	10143.5	10144	9125.95	165.238	109.886	0.0181064	0.0120411	1841.7	42.6794	417719	-3234.88	81.6379
316	2	CMP	1	60	7.5	Noninfiltrative	absent	absent	absent	absent	157413133	4902827256	2.22004	-783	21	86	182	49.1928	51	34	965	23.5976	14.2898	68.2376	47.291	-7.39215	89.9363	2236.44	0.268633	1.05293e+06	102230	0.0970912	0.489596	0.0181742	0.117358	2.0425	569.236	568.27	568.223	529.57	63.4032	55.5303	0.119726	0.104859	1194.77	34.5515	4798.2	-113.275	6.31538
318	1	CMP	1	56	13.3	Noninfiltrative	Present	absent	Present	absent	2138000432	87803791163	2.72637	-987	3	89	1301	51.972	57	26	2288	43.4818	12.2748	125.032	113.719	-1.46648	38.0457	12931.9	0.279524	5.61657e+06	402203	0.0716101	0.379915	0.012423	0.0548351	2.63217	7309.12	7308.57	7308.66	10788	114.104	72.1662	0.0105769	0.00668948	1851.46	42.9499	76684.5	-245.293	29.7833
321	2	CMP	1	46	7.5	Noninfiltrative	absent	absent	Present	absent	246334306	7.87472e+08	3.16251	-133	-88	103	233	31.9043	55	103	366	58.4701	44.6149	76.8221	69.8839	-0.685106	2.29296	4883.75	0.134077	133433	16803.9	0.125935	0.751479	0.03456	0.424375	1.33071	80.757	68.5793	66.6884	67.0638	54.8089	51.2482	0.817265	0.764172	65.1619	7.72073	1740.47	-99.485	27.2101
323	2	CMP	2	64	6.1	Noninfiltrative	Present	absent	absent	absent	244117751	7603350118	2.83892	-104	29	137	217	88.6003	97	57	321	35.9915	23.9516	100.189	46.7731	-1.00075	4.19907	2187.73	0.171325	757477	80756.4	0.106612	0.497607	0.0186221	0.123214	2.00962	505.357	505.176	505.082	575.376	50.0683	44.1111	0.0870183	0.0766648	85.1521	9.12201	473.225	-31.2759	10.252
326	1	CMP	1	66	12.8	Noninfiltrative	absent	Present	Present	absent	2289858410	74525499248	3.31609	-968	-93	85	980	17.5911	47	94	1948	68.6471	41.6478	112.164	110.776	-1.83463	22.7987	12271.3	0.156141	5.92378e+06	328607	0.0554726	0.481807	0.0177422	0.111845	2.07552	948.46	947.412	947.412	1023.83	109.711	85.4439	0.107158	0.083455	1632.43	40.2866	67234.1	-738.511	54.5099
329	1	CMP	1	63	7.2	Noninfiltrative	Present	absent	absent	absent	4534813341	104058000000	3.4431	-926	-781	85	549	-65.0654	44	70	1475	189.254	60.6164	298.197	291.012	-2.21459	6.26779	84687.9	0.153891	1.17023e+06	122356	0.104557	0.438906	0.0154261	0.0845505	2.27839	5103.42	5103.29	5103.38	8227.68	61.3331	51.7102	0.00745448	0.00628491	1574.74	39.0959	564962	-8592.19	168.205
333	2	CMP	1	68	8.3	Noninfiltrative	absent	Present	absent	absent	605141640	18847886895	2.96052	-610	29	145	252	82.8039	85	69	862	39.9954	28.2702	100.341	56.6739	-2.78743	24.943	3211.93	0.150238	1.87198e+06	153288	0.0818853	0.479193	0.0175981	0.110035	2.08684	694.888	694.158	694.746	760.789	72.5364	55.4577	0.0953436	0.0728949	840.408	28.9518	3091.68	-76.2101	12.4011
338	2	CMP	2	66	7.3	Noninfiltrative	Present	Present	absent	absent	2388789701	65974703929	2.96245	-917	28	131	289	32.4795	77	53	1206	97.5856	22.2642	215.349	212.886	-3.72255	15.5227	45320.3	0.169304	1.42263e+06	119526	0.0840178	0.511779	0.0194233	0.134044	1.95397	632.06	631.293	631.424	609.252	63.3411	52.6453	0.103965	0.0864097	1568.95	39.3202	469554	-7581.75	153.729
341	2	CMP	1	71	6.3	Infiltrative	Present	Present	Present	absent	4083084092	99230125699	4.74781	-838	38	529	1474	204.674	122	279	2312	188.937	121.143	332.325	261.818	0.0690129	6.71452	68548.6	0.0700887	898497	95074.3	0.105815	0.473622	0.0172921	0.106242	2.11139	569.722	568.81	567.658	587.48	53.7986	45.304	0.0915753	0.0771158	1943.76	43.4687	540363	2550.05	280.891
344	2	CMP	2	67	7.1	Noninfiltrative	absent	Present	absent	absent	107494109	5.91636e+08	3.30012	-741	-97	61	252	-23.6642	-22	95	993	51.8371	38.7388	68.3181	64.0888	-0.484001	5.86202	4107.37	0.116376	126760	15498.2	0.122264	0.78739	0.0370667	0.488169	1.27002	71.7633	65.6172	63.0124	63.905	54.071	51.3888	0.846115	0.804144	878.031	29.5744	1810.84	-22.7853	20.2698
[truncated: 981 more columns]

## Sheet: voi_NP
ID	Label（SRCC1 / CCRCC2）	voi_name	sex	age	diameter	Spread pattern	Intratumoral neovascularity	Peritumoral neovascularity	Calcification	Venous thrombus	original_firstorder_Energy	original_firstorder_TotalEnergy	original_firstorder_Entropy	original_firstorder_Minimum	original_firstorder_10Percentile	original_firstorder_90Percentile	original_firstorder_Maximum	original_firstorder_Mean	original_firstorder_Median	original_firstorder_InterquartileRange	original_firstorder_Range	original_firstorder_MeanAbsoluteDeviation	original_firstorder_RobustMeanAbsoluteDeviation	original_firstorder_RootMeanSquared	original_firstorder_StandardDeviation	original_firstorder_Skewness	original_firstorder_Kurtosis	original_firstorder_Variance	original_firstorder_Uniformity	original_shape_Volume	original_shape_SurfaceArea	original_shape_SurfaceVolumeRatio	original_shape_Sphericity	original_shape_Compactness1	original_shape_Compactness2	original_shape_SphericalDisproportion	original_shape_Maximum3DDiameter	original_shape_Maximum2DDiameterColumn	original_shape_Maximum2DDiameterRow	original_shape_MajorAxis	original_shape_MinorAxis	original_shape_LeastAxis	original_shape_Elongation	original_shape_Flatness	original_glcm_Autocorrelation	original_glcm_AverageIntensity	original_glcm_ClusterProminence	original_glcm_ClusterShade	original_glcm_ClusterTendency
0	2	NP	1	57	6.5	Noninfiltrative	absent	absent	absent	absent	4306195900	107000000000	4.41456	-881	-800	91	193	-182.878	5	507	1074	291.856	227.886	385.012	338.806	-1.01625	2.31402	114789	0.0692253	719377	70659.6	0.0982232	0.549479	0.0216085	0.165902	1.81991	381.324	380.837	380.058	473.876	55.7998	46.5056	0.117752	0.0981388	967.245	28.6156	980069	-15550.6	660.195
2	2	NP	1	52	8.5	Noninfiltrative	Present	absent	absent	absent	696636296	2629904064	2.38376	-138	44	134	199	99.1139	107	29	337	26.6024	14.5044	106.433	38.7867	-1.71923	7.60388	1504.41	0.277053	232160	24321.7	0.104763	0.751071	0.0345319	0.423686	1.33143	88.1732	83.9077	85.6435	77.1358	73.3004	57.2787	0.950277	0.74257	112.335	10.5427	362.152	-30.2961	6.90232
3	2	NP	1	66	6.2	Noninfiltrative	absent	Present	absent	absent	234938644	7317455446	1.91141	-39	66	121	165	95.2856	98	27	204	17.1239	11.7175	97.8433	22.2253	-0.744986	4.42347	493.965	0.318107	764360	74946.2	0.0980509	0.539428	0.0210184	0.156964	1.85382	381.687	379.973	381.191	456.107	55.6769	42.4715	0.12207	0.0931175	40.3685	6.33812	19.9026	-2.04151	2.1076
5	1	NP	1	60	8.8	Infiltrative	Present	Present	Present	Present	415446799	12939605806	2.20458	-580	31	97	229	63.875	67	34	809	21.6332	14.2488	71.1602	31.3648	-3.28979	41.4156	983.75	0.26612	2.55533e+06	190316	0.0744781	0.474941	0.0173644	0.107132	2.10552	820.766	820.436	819.98	812.978	74.9635	65.9255	0.0922086	0.0810914	736.903	27.132	620.482	-23.4829	4.45099
8	2	NP	2	62	7.8	Noninfiltrative	absent	Present	absent	absent	267208626	8322544058	2.62639	-142	-35	100	233	55.1236	75	49	375	40.1899	22.43	77.8423	54.9619	-1.65771	5.06808	3020.81	0.227329	1.37349e+06	117829	0.0857882	0.507125	0.0191589	0.13042	1.9719	568.699	568.089	568.516	595.168	68.2988	54.852	0.114756	0.0921623	81.385	8.87113	1093.43	-87.0996	13.1812
11	1	NP	1	69	6	Noninfiltrative	Present	Present	absent	absent	163667359	4.47528e+08	3.16341	-601	-93	81	155	-4.42001	-9	135	756	64.8334	55.6762	72.2218	72.0864	-0.373405	3.98268	5196.45	0.131113	85799.2	14196.4	0.165461	0.662664	0.028618	0.290992	1.50906	70.1955	68.0997	69.1837	58.803	52.9346	42.9547	0.900202	0.730485	639.912	25.186	1951.35	-6.76927	27.2221
14	2	NP	1	49	8.1	Noninfiltrative	Present	Present	Present	absent	530551762	14913546267	2.57996	-847	-20	112	160	64.2115	87	32	1007	46.3446	18.2087	108.297	87.2075	-5.41947	42.9462	7605.15	0.266786	1.27159e+06	102637	0.0807158	0.553023	0.0218179	0.169134	1.80824	443.35	442.878	443.265	492.997	63.717	56.6465	0.129244	0.114902	1391.4	37.224	37510.8	-818.441	29.8536
18	1	NP	1	47	7.5	Noninfiltrative	Present	absent	absent	absent	3011523813	132000000000	4.57446	-133	13	504	1317	192.358	90	215	1450	172.036	101.403	303.459	234.703	1.90399	6.84472	55085.4	0.0746119	1.43299e+06	122832	0.0857171	0.500421	0.0187803	0.125316	1.99832	632.259	631.791	632.118	661.644	58.5062	55.1406	0.0884256	0.0833388	276.817	14.5801	604184	9382.49	309.153
20	2	NP	2	78	7.8	Noninfiltrative	Present	absent	absent	absent	207419664	7114390328	2.88146	-148	-53	110	170	54.6493	72	51	318	43.9161	25.9632	80.4975	59.1041	-1.35943	4.11682	3493.29	0.178559	1.09793e+06	99833.3	0.0909289	0.515534	0.0196375	0.137016	1.93974	498.059	497.24	496.111	519.184	67.526	49.478	0.130062	0.0952996	82.0791	8.85007	1551.66	-115.864	17.4097
23	2	NP	2	60	6	Noninfiltrative	absent	Present	absent	absent	125024599	3959213197	3.49741	-155	-94	136	210	22.7664	37	170.25	365	82.5935	70.7438	93.0238	90.1948	-0.057627	1.51825	8135.11	0.10009	457532	51650.9	0.11289	0.555931	0.0219902	0.171815	1.79879	318.154	316.91	317.582	390.832	50.105	39.152	0.128201	0.100176	72.2592	7.96541	3247.78	52.4111	43.9723
24	1	NP	1	66	9.1	Infiltrative	absent	Present	Present	absent	2003334882	74738838103	3.48535	-876	-87	114	597	10.1508	62	77	1473	103.861	38.5183	192.691	192.423	-3.48217	15.0728	37026.7	0.126775	2.01291e+06	156934	0.0779638	0.491265	0.0182673	0.118563	2.03556	634.332	569.004	634.227	664.545	77.108	68.1724	0.116031	0.102585	1377.99	36.9462	310954	-5489.52	148.178
27	1	NP	1	55	9.3	Infiltrative	Present	Present	Present	absent	661738460	20610665048	2.82478	-122	-44	98	657	50.2223	62	52	779	40.9482	25.9725	77.2097	58.6435	0.858751	13.6352	3439.06	0.188888	3.45739e+06	228155	0.0659905	0.484641	0.017899	0.113831	2.06338	884.889	883.575	883.747	847.835	85.1356	73.1006	0.100415	0.0862203	60.3872	7.52889	2561.01	-7.94376	17.5518
30	2	NP	1	41	7	Noninfiltrative	absent	absent	absent	absent	227360854	7081435779	2.86845	-162	-30	111	174	58.7765	75	56	336	41.5857	26.0187	80.0509	54.3458	-1.24556	3.95794	2953.47	0.17803	1.10507e+06	95118.9	0.0860751	0.54343	0.0212527	0.160483	1.84016	444.842	444.662	443.584	545.917	62.7464	53.4183	0.114938	0.0978506	98.4204	9.78762	906.852	-68.6143	15.5475
33	2	NP	1	65	10.5	Infiltrative	Present	Present	absent	Present	384455050	11974329347	2.97354	-144	-72	91	175	32.6086	58	88	319	51.6583	38.7418	69.4927	61.367	-0.815765	2.44595	3765.91	0.163058	2.47955e+06	186786	0.0753305	0.474302	0.0173293	0.1067	2.10836	698.04	697.303	695.757	769.581	81.7441	64.0176	0.106219	0.0831851	66.2997	7.88029	1061.31	-78.7429	20.1956
36	2	NP	2	43	8.6	Noninfiltrative	Present	Present	absent	absent	901643654	28082809853	3.57753	-946	-98	68	872	-12.1912	-6	116	1818	68.6778	45.6926	110.25	109.574	-0.516225	24.1789	12006.5	0.107408	2.31037e+06	162327	0.0702603	0.520651	0.0199306	0.141137	1.92067	632.521	632.203	632.145	732.351	73.8475	69.2615	0.100836	0.0945742	1460.53	38.0448	91888.7	-26.9311	63.2881
39	2	NP	1	62	8.3	Noninfiltrative	Present	absent	absent	absent	285219381	6345365257	2.60911	-140	-87	67	134	21.3131	38	37	274	40.3053	23.9348	58.3872	54.3582	-1.2457	3.60593	2954.82	0.224419	1.86132e+06	149405	0.0802682	0.489779	0.0181844	0.11749	2.04174	632.897	631.865	631.458	686.634	68.6156	63.4395	0.0999304	0.0923921	59.4188	7.52091	857.515	-70.8671	13.9957
41	1	NP	1	60	6.6	Infiltrative	absent	Present	absent	Present	187120689	6562199846	3.13714	-920	-105	63	114	-32.6694	-48	131	1034	64.2601	52.766	88.4316	82.1758	-2.47334	24.3315	6752.87	0.139236	839139	93161.4	0.11102	0.461818	0.0166496	0.0984946	2.16536	568.563	567.785	568.377	676.105	52.5411	41.696	0.0777114	0.0616708	1320.77	36.2359	26178.8	-460.277	37.3499
43	2	NP	1	59	6.8	Infiltrative	absent	Present	absent	absent	172347575	5367978975	3.3565	-159	-106	75	585	3.75557	24	133	744	69.5243	53.6109	87.3192	87.2384	0.973945	6.28892	7610.55	0.127523	704030	70323.4	0.099887	0.544225	0.0212993	0.161189	1.83748	383.099	382.696	380.347	438.662	58.7194	44.2851	0.13386	0.100955	63.3545	7.47596	6216.95	103.937	37.3972
46	2	NP	1	59	12.9	Infiltrative	absent	Present	absent	Present	7609448042	284000000000	4.01951	-926	-63	321	1318	99.2763	61	77	2244	118.571	45.3912	218.252	194.366	2.50033	11.3438	37778.3	0.118023	5.95975e+06	335566	0.0563054	0.473723	0.0172976	0.10631	2.11094	887.522	883.937	887.23	976.733	110.197	92.4348	0.112822	0.0946367	1858.36	42.5871	455641	7111.19	209.223
49	2	NP	2	55	6.5	Noninfiltrative	absent	absent	absent	absent	252124277	7852723300	2.42119	-119	29	122	183	85.7624	96	32	302	29.0858	15.2773	95.6913	42.4459	-1.88588	6.93801	1801.65	0.257687	857581	81603.6	0.0951556	0.534923	0.0207556	0.153064	1.86943	443.489	442.692	442.882	512.477	57.7105	47.4095	0.112611	0.0925105	80.3533	8.88023	515.998	-46.81	9.25375
52	2	NP	1	48	6.2	Noninfiltrative	absent	Present	absent	absent	376845409	13916691187	3.55228	-153	-75	179	253	86.2279	117	123	406	75.5643	55.8255	125.637	91.3757	-0.817803	2.47213	8349.51	0.102724	881654	83757.1	0.095	0.530878	0.0205206	0.149618	1.88367	443.102	442.793	442.934	548.773	55.0509	51.5363	0.100316	0.0939118	133.114	11.1888	4885.51	-254.807	41.6207
54	1	NP	2	52	10.8	Noninfiltrative	Present	Present	Present	absent	1168118329	30943134366	2.42553	-508	35	122	189	86.2113	98	44	697	29.1823	18.9172	94.9935	39.8921	-2.39218	17.6856	1591.38	0.245255	3.42907e+06	220313	0.0642486	0.499147	0.0187086	0.124361	2.00342	821.713	821.217	820.018	816.499	89.3536	71.1585	0.109435	0.0871508	624.806	24.963	995.278	-53.4119	8.69965
57	1	NP	2	72	8.5	Infiltrative	Present	Present	Present	absent	669194118	2029410345	3.4576	-929	-58	125	821	35.2043	46	96	1750	57.8067	40.6869	85.6456	78.0757	0.0508404	13.6396	6095.82	0.113616	276669	32196	0.11637	0.637757	0.0270198	0.259397	1.568	92.9806	91.8223	88.409	79.4289	74.1756	69.7827	0.933861	0.878556	1606.06	39.9985	8500.21	16.2516	29.7341
60	2	NP	1	64	10.1	Noninfiltrative	Present	Present	Present	absent	1033577958	32192067381	2.79273	-993	-17	81	258	26.6966	46	48	1251	45.6945	20.306	104.907	101.454	-6.06765	47.8786	10292.9	0.197998	2.92507e+06	220458	0.0753685	0.448658	0.0159431	0.0903123	2.22887	1008.94	1008.66	1008.69	928.656	80.8689	63.0764	0.0870817	0.0679223	1739.61	41.5995	111169	-1958.93	48.7775
63	2	NP	1	57	6.6	Noninfiltrative	absent	Present	absent	absent	748717003	26257014272	3.36909	-127	39	276	1148	118.278	70	60	1275	88.4052	35.0392	183.255	139.973	2.85407	12.7236	19592.5	0.188148	781871	86438.1	0.110553	0.474827	0.0173581	0.107055	2.10603	506.286	506.118	505.02	604.074	53.3481	43.0009	0.0883139	0.0711848	150.341	11.3621	132138	2916.31	106.769
65	1	NP	1	45	6.7	Noninfiltrative	Present	absent	absent	absent	305473351	8987664902	3.15462	-164	-36	144	226	78.4957	97	67	390	50.6899	31.1184	103.323	67.1869	-1.25569	4.00854	4514.08	0.144508	841884	83754	0.0994841	0.514809	0.0195961	0.136439	1.94247	453.192	452.272	452.272	479.103	56.2864	48.3991	0.117483	0.10102	120.908	10.7434	2791.62	-176.306	25.1537
68	2	NP	1	51	7.4	Noninfiltrative	absent	absent	Present	absent	855112946	26633553244	3.28423	-154	-34	209	1311	90.5164	66	36	1465	79.0475	19.8985	176.94	152.035	3.34185	18.6305	23114.7	0.201086	850697	86429.6	0.101598	0.502349	0.0188889	0.12677	1.99065	444.795	443.661	442.399	473.754	70.1384	40.3718	0.148048	0.0852167	142.004	10.8105	244935	3886.5	111.579
71	2	NP	1	77	6.4	Noninfiltrative	Present	absent	absent	absent	227032936	785691374	3.39165	-141	-83	121	203	39.4936	61	125	344	65.0676	51.0209	85.9562	76.3461	-0.499192	2.06181	5828.73	0.110341	106340	19229.7	0.180832	0.564474	0.0224991	0.179859	1.77156	76.4571	70.8175	75.4318	74.4966	55.3857	45.5224	0.743466	0.611067	72.8495	8.17852	2031.78	-92.1411	29.7465
73	2	NP	2	64	7.4	Noninfiltrative	absent	Present	absent	absent	547477863	1342177452	2.1618	-90	27	110	158	81.9452	95	35	248	25.7266	16.9455	88.2777	32.8318	-1.43986	4.8358	1077.92	0.278825	172230	19481	0.113111	0.768442	0.0357368	0.453767	1.30133	78.383	71.8254	74.8811	66.8239	63.7565	56.0881	0.954097	0.839342	62.6385	7.83269	166.902	-20.1818	6.167
75	2	NP	1	61	6.7	Noninfiltrative	absent	absent	absent	absent	210682231	6561959380	2.96023	-129	-52	111	159	52.9586	73	72	288	48.1503	33.3134	80.0597	60.0412	-1.06729	3.15817	3604.95	0.160227	1.02378e+06	95700.9	0.0934783	0.5133	0.0195099	0.135243	1.94818	506.576	506.536	505.763	548.013	58.5219	51.5054	0.106789	0.0939856	76.3923	8.55158	1140.56	-83.2724	18.5967
78	1	NP	2	54	14.2	Noninfiltrative	absent	absent	absent	absent	10931907038	420000000000	4.08454	-1007	-97	198	1252	28.6481	20	111	2259	105.935	47.1067	203.224	201.195	-0.271031	14.7064	40479.3	0.0915579	1.01781e+07	466215	0.0458057	0.487165	0.018039	0.115619	2.05269	1199.05	1198.28	1198.88	1194.74	126.046	103.285	0.1055	0.08645	1889.24	42.8751	741856	-877.205	224.975
80	2	NP	1	60	7.5	Noninfiltrative	absent	absent	absent	absent	510655016	15904983805	3.67314	-729	-95	98	657	14.0077	27	124	1386	72.4438	49.8513	102.677	101.717	0.730365	10.8045	10346.4	0.105977	1.50863e+06	124093	0.0822551	0.512618	0.0194711	0.134704	1.95077	568.568	568.27	568.366	649.54	64.8534	59.2279	0.099845	0.0911844	979.039	31.1166	27597.2	373.101	55.8697
83	2	NP	1	75	6.5	Noninfiltrative	Present	absent	absent	absent	506577984	19576522390	3.41779	-901	-101	81	133	-16.972	33	129	1034	91.9839	51.4338	156.584	155.662	-3.60076	17.725	24230.5	0.133169	798437	78564	0.0983973	0.52977	0.0204565	0.148684	1.88761	383.082	381.413	382.299	494.793	62.687	45.8094	0.126694	0.0925831	1377.1	36.8371	199623	-3696.77	109.601
86	2	NP	2	49	6.6	Noninfiltrative	absent	Present	absent	absent	288408541	8442286313	2.72884	-120	33	131	229	75.8442	70	59	349	34.4074	24.7021	87.6452	43.9243	-0.584007	4.41305	1929.34	0.188089	1.09902e+06	104575	0.0951535	0.492483	0.0183352	0.119447	2.03053	568.565	568.377	567.866	633.946	58.3512	50.4873	0.0920443	0.0796397	76.2607	8.62604	341.578	-10.3871	9.32548
88	2	NP	2	61	6.8	Noninfiltrative	absent	absent	Present	absent	1136534341	37392658038	3.9493	-158	-111	229	1414	49.4735	45	149	1572	105.447	64.1833	176.682	169.614	2.54923	12.9599	28769	0.103907	1.19784e+06	94466.4	0.0788637	0.577396	0.0232761	0.192496	1.73191	381.986	381.663	381.088	448.944	63.534	58.7499	0.141519	0.130863	126.401	9.43348	338890	5176.04	164.238
90	2	NP	2	60	6	Noninfiltrative	absent	Present	absent	absent	1205891010	37558971094	3.10667	-917	-211	124	218	18.3555	93	34	1135	137.627	25.4306	229.973	229.239	-2.8281	9.84332	52550.7	0.22623	710165	73336.9	0.103267	0.52489	0.0201744	0.144612	1.90516	444.506	442.236	444.397	485.738	50.7494	44.3217	0.104479	0.0912461	1526.77	38.5368	549067	-9759.56	227.127
93	1	NP	1	65	10	Infiltrative	absent	Present	Present	Present	6878092390	194000000000	4.54935	-237	14	466	1354	187.544	99	212	1591	157.782	96.724	284.794	214.324	1.96818	7.67702	45934.8	0.0671724	2.3977e+06	184689	0.0770276	0.469072	0.0170435	0.103209	2.13187	885.006	819.605	884.592	800.297	75.9429	60.9337	0.0948935	0.0761389	379.944	18.1006	494933	7613.74	256.625
96	2	NP	1	40	7.1	Noninfiltrative	Present	Present	absent	absent	2323389936	69184380790	3.14701	-918	-471.5	84	1041	-32.9702	61	43	1959	169.755	40.4272	272.469	270.467	-2.22525	7.31704	73152.2	0.235084	931912	88265	0.0947139	0.522732	0.0200501	0.142836	1.91303	444.028	442.56	443.693	507.725	53.8831	48.3254	0.106127	0.0951803	1366.28	36.1759	916741	-14278.3	344.486
102	1	NP	1	72	9	Infiltrative	Present	Present	absent	Present	416695229	12978489707	3.49037	-706	-103	93	350	-7.01218	0	135	1056	67.2917	54.0102	78.8574	78.5451	-0.433737	3.83482	6169.33	0.0994368	2.08708e+06	188422	0.0902804	0.419158	0.0143968	0.0736432	2.38574	884.227	883.617	883.492	861.78	76.613	53.9241	0.0889009	0.062573	845.36	28.9619	3057.13	-39.1997	31.8611
104	2	NP	2	53	8.6	Noninfiltrative	absent	absent	absent	absent	1488389480	5529588593	3.75574	-492	-119	118	1206	-8.87981	-71	143	1698	104.424	60.274	154.171	153.915	2.65644	12.5356	23689.7	0.116793	232643	27047.2	0.116261	0.676325	0.0295075	0.309361	1.47858	90.2727	88.7997	84.3548	73.9206	70.4316	64.8206	0.952801	0.876895	414.267	19.7726	137384	2900.31	112.382
108	2	NP	1	56	6.8	Noninfiltrative	Present	absent	absent	absent	363386521	10515451160	3.50638	-539	-33	158	205	69.4207	77	116	744	64.6097	47.7018	108.131	82.9042	-1.47764	7.97482	6873.11	0.104907	899345	84496.1	0.0939529	0.533251	0.0206584	0.151634	1.87529	443.824	442.516	443.402	515.821	61.1643	50.8671	0.118577	0.098614	638.472	25.1146	9053.96	-275.662	38.4333
111	2	NP	2	28	10.7	Noninfiltrative	Present	Present	Present	absent	10001472000	35191261249	4.90835	-973	-113	410	1544	55.2452	39	170	2517	182.927	91.1647	296.584	291.393	-0.179584	6.22693	84910.1	0.0553561	400073	52524.4	0.131287	0.499899	0.0187509	0.124925	2.0004	144.642	143.768	137.827	132.723	83.1992	64.0955	0.626865	0.482928	1850.33	42.0382	1.05933e+06	992.574	431.147
115	2	NP	1	47	10.9	Noninfiltrative	absent	Present	absent	absent	1710770159	42628857365	3.16736	-974	-78	110	206	43.6325	71	66	1180	59.0836	34.0135	104.155	94.5751	-4.5864	39.1388	8944.46	0.156839	3.92956e+06	244109	0.0621212	0.493321	0.018382	0.120057	2.02708	883.326	882.78	883.294	889.919	89.1601	77.4174	0.100189	0.0869937	1725.72	41.4333	55044.4	-1033.92	41.1352
116	1	NP	1	80	9	Noninfiltrative	absent	Present	absent	absent	1859220263	57907720960	3.63696	-140	-84	219	1262	68.8831	59	84	1402	85.3458	42.8582	162.763	147.468	2.44265	11.5186	21746.9	0.147665	2.18587e+06	155140	0.070974	0.52502	0.020182	0.14472	1.90469	634.286	633.834	631.759	644.532	79.8926	62.7478	0.123954	0.0973541	116.469	9.43549	163733	3118.99	124.676
119	2	NP	1	54	11.9	Infiltrative	absent	Present	Present	Present	1002260383	31216642666	2.98338	-500	-47	107	369	51.2087	69	61	869	45.2977	28.1921	78.5982	59.6268	-1.29561	4.41148	3555.35	0.164657	5.05313e+06	318160	0.0629629	0.447589	0.0158861	0.089668	2.23419	1073.73	1073.49	1072.59	1072.32	97.4169	78.5746	0.0908473	0.0732757	518.434	22.6894	1514.1	-105.921	17.7591
121	2	NP	1	61	6.4	Noninfiltrative	Present	absent	absent	absent	177165826	5.28816e+08	3.54027	-758	-97	115	228	0.0963121	-7	149	986	73.1541	59.4487	84.3188	84.3188	0.00993963	3.44244	7109.66	0.100313	74379.8	11222	0.150875	0.762165	0.0352998	0.442739	1.31205	63.6841	63.0245	53.6041	60.0674	47.2496	37.3226	0.78661	0.621346	990.559	31.36	4278.8	37.1652	36.7135
123	2	NP	1	73	8.1	Infiltrative	absent	Present	Present	absent	369725301	11515553046	2.63607	-152	-105	68	498	-51.3717	-83	63	650	54.2025	37.239	85.6723	68.5617	1.66355	6.46677	4700.7	0.238592	1.56893e+06	133632	0.0851743	0.488624	0.0181201	0.11666	2.04657	631.713	631.458	631.143	653.787	66.4019	59.0657	0.101565	0.0903439	32.8873	5.22166	3292.97	202.148	24.2129
126	2	NP	1	57	6.9	Noninfiltrative	Present	absent	absent	absent	856074050	35603985978	3.97569	-286	-89	236	1228	55.265	31	122	1514	104.339	52.6206	184.101	175.61	2.77707	12.8527	30839	0.0944347	1.05048e+06	98104	0.09339	0.509395	0.0192877	0.13218	1.96311	507.556	506.352	506.593	541.222	60.3872	52.8591	0.111576	0.0976662	260.891	14.817	411731	6747.74	194.183
129	2	NP	2	48	8.9	Noninfiltrative	absent	absent	absent	absent	328174587	1135711614	3.312	-576	-96	68	906	-9.11669	-4	112	1482	57.2326	44.2838	73.8643	73.2995	2.13702	23.8501	5372.82	0.114527	208161	24679	0.118557	0.688265	0.0302923	0.326038	1.45293	93.2097	86.6278	87.464	81.2309	70.8372	52.8602	0.872048	0.65074	581.03	24.0175	9053.03	152.355	23.905
132	2	NP	1	39	10.9	Infiltrative	absent	Present	absent	Present	3342267188	122000000000	2.37622	-988	-6	74	1494	50.5441	55	22	2482	47.8028	11.0175	170.189	162.51	3.50627	44.1509	26409.5	0.351844	4.21803e+06	262653	0.0622691	0.480664	0.0176791	0.111051	2.08046	17892.3	17892.2	17892.3	34686.2	90.4831	77.5303	0.00260862	0.00223519	1852.09	42.6791	976496	7679.16	130.93
135	2	NP	1	51	8.7	Noninfiltrative	absent	absent	Present	absent	8106485005	198000000000	4.25617	-971	35	472	1467	180.953	81	197	2438	165.534	93.9037	296.022	234.275	1.66683	8.73915	54885	0.114764	2.26238e+06	180564	0.0798115	0.461562	0.0166358	0.0983308	2.16656	820.444	820.368	820.032	814.473	81.6513	58.3469	0.10025	0.0716376	2296.52	47.2074	808061	9111.14	320.339
138	2	NP	1	63	9.4	Noninfiltrative	absent	Present	Present	absent	869359643	27077284291	3.38233	-821	-110	72	996	-26.9899	-75	133	1817	82.6833	52.5284	122.637	119.63	2.44279	14.0767	14311.3	0.14892	1.80038e+06	135330	0.0751677	0.528849	0.0204031	0.147909	1.8909	447.391	445.222	445.126	529.991	80.4225	62.5401	0.151743	0.118002	1069.48	32.4334	76410.3	1694.69	80.8994
141	2	NP	1	59	8.6	Noninfiltrative	absent	absent	absent	absent	975174722	28381947315	2.83583	-852	28	129	183	69.4849	89	64	1035	48.165	25.6591	121.699	99.9123	-5.39374	37.4407	9982.46	0.177714	1.91633e+06	133773	0.0698068	0.557738	0.0220975	0.173496	1.79296	507.568	506.998	505.992	546.461	73.4932	67.3446	0.134489	0.123238	1482.31	38.4211	54868.1	-1125.3	35.0288
143	2	NP	1	41	6	Noninfiltrative	absent	absent	absent	absent	220870518	6879286214	3.05655	-136	1	143	204	79.3086	87	59	340	41.9857	25.8041	97.7617	57.1621	-1.12074	4.38076	3267.5	0.150687	719790	78320.4	0.10881	0.495922	0.0185276	0.121966	2.01645	505.357	505.225	504.824	591.49	49.8538	41.4617	0.0842852	0.0700972	98.3997	9.80616	963.034	-57.5752	13.5147
145	2	NP	1	40	8.5	Noninfiltrative	absent	Present	absent	absent	3481754725	108000000000	4.24492	-938	-79	373	1273	109.11	61	96	2211	130.005	62.6455	219.123	190.026	1.87448	7.80856	36109.9	0.0928221	2.25854e+06	160706	0.0711548	0.518009	0.019779	0.138999	1.93047	632.51	631.707	631.92	731.008	76.126	65.9692	0.104138	0.0902442	1896.02	43.0362	288078	4941.55	204.842
147	2	NP	1	60	8.1	Noninfiltrative	absent	Present	absent	absent	438646490	1518020995	3.00615	-160	-32	114	196	54.7129	65	56	356	41.6142	25.2914	78.647	56.4965	-1.14252	4.21359	3191.85	0.157124	245422	32632.6	0.132965	0.580909	0.0234888	0.196031	1.72144	115.413	112.884	97.3037	100.22	64.0781	60.6467	0.639375	0.605137	96.8623	9.68352	1138	-74.3986	16.215
150	2	NP	1	59	7.5	Noninfiltrative	absent	absent	absent	absent	660126970	24006438544	2.62487	-874	4	91	140	34.055	67	40	1014	59.3613	17.526	137.496	133.212	-4.80053	26.9514	17745.3	0.241738	1.26984e+06	116978	0.0921203	0.484781	0.0179068	0.11393	2.06279	631.286	631.099	630.77	639.302	58.211	53.8955	0.091054	0.0843036	1394.64	37.1586	164058	-3107.8	73.5156
153	2	NP	1	76	6.2	Noninfiltrative	absent	absent	absent	absent	1140634533	3947386354	4.26839	-119	50	354	1147	189.917	173	181.25	1266	101.922	73.4128	230.032	129.794	1.10433	5.98853	16846.5	0.0619601	74598.7	14492.6	0.194274	0.591323	0.0241232	0.206763	1.69112	71.5263	67.6582	66.8791	66.9481	47.9209	39.7462	0.715792	0.593687	192.754	13.2336	32898.4	618.747	85.7106
156	2	NP	2	55	13.1	Noninfiltrative	Present	Present	absent	absent	4014067355	133000000000	3.80336	-967	-95	95	1266	9.66581	3	111	2233	78.4193	44.9623	134.514	134.166	1.31692	19.2695	18000.5	0.096433	7.33837e+06	377932	0.0515007	0.483212	0.0178199	0.112827	2.06949	1073.73	1072.27	1072.9	1127.78	115.933	87.8232	0.102797	0.0778724	1608.29	39.8418	173186	1240.85	97.887
158	2	NP	2	54	6.7	Noninfiltrative	Present	Present	absent	absent	2710622390	84425696144	4.60273	-131	-19	474	1353	174.393	88	189	1484	161.141	92.5038	282.946	222.813	1.91092	7.20856	49645.5	0.0681437	1.05455e+06	107253	0.101705	0.467146	0.0169386	0.101943	2.14066	631.225	631.143	630.659	714.8	57.0386	43.5938	0.0797967	0.0609874	240.936	13.7278	462436	7335.2	265.595
160	2	NP	1	71	8	Noninfiltrative	absent	absent	absent	absent	267069346	8318206010	2.97987	-151	-60	105	533	44.8877	55	54	684	42.796	26.3983	73.6437	58.3822	-0.860285	4.34412	3408.49	0.160147	1.53377e+06	123543	0.0805485	0.520603	0.0199278	0.141098	1.92085	569.838	569.513	568.673	617.821	67.2567	56.9472	0.108861	0.0921744	92.126	9.40772	1404.07	-71.2525	18.0444
163	2	NP	1	51	8.1	Noninfiltrative	absent	Present	absent	absent	661636744	22960853185	3.52463	-160	-82	165	1137	55.7429	55	63	1297	66.6693	34.4025	123.906	110.659	1.92279	10.9852	12245.4	0.15141	1.49557e+06	126191	0.0843765	0.501181	0.0188231	0.125888	1.99529	632.263	630.885	631.678	583.333	77.1874	49.8511	0.132321	0.0854592	110.43	9.82168	45214.8	951.023	66.1053
165	2	NP	1	53	9.8	Noninfiltrative	absent	Present	absent	absent	683178083	21278428696	2.98126	-144	9	124	215	61.8578	61	67	359	39.9643	27.5698	80.2631	51.1446	-0.640315	3.80721	2615.78	0.151109	3.303e+06	219577	0.066478	0.488469	0.0181115	0.11655	2.04721	884.24	884.023	884.217	889.245	83.5119	68.1775	0.0939133	0.076669	84.287	9.04033	645.33	-24.8611	12.7139
168	2	NP	1	65	6.4	Noninfiltrative	absent	Present	Present	absent	5039096043	176000000000	5.3105	-167	43	856	1350	336.901	243	428	1517	260.479	181.214	467.391	323.964	1.0558	3.32971	104953	0.0367977	804715	75828.2	0.0942299	0.551757	0.0217431	0.167975	1.81239	382.092	381.778	380.13	461.566	55.8042	43.785	0.120902	0.0948618	584.189	21.2775	1.21406e+06	14492.6	606.035
171	2	NP	1	60	6.2	Noninfiltrative	absent	absent	absent	absent	1794323191	7138903383	4.82206	-131	8	492	1375	209.942	146.5	240	1506	168.884	105.049	310.511	228.783	1.68315	6.63016	52341.7	0.0509508	74041.8	11107.2	0.150013	0.767708	0.0356856	0.452469	1.30258	70.1532	55.3279	66.004	58.1656	49.7351	35.7234	0.85506	0.614167	279.293	14.8904	484508	7095.07	275.807
173	2	NP	2	51	6	Noninfiltrative	absent	absent	absent	absent	321381743	1305295434	3.97971	-162	-24	253	896	101.7	66	112	1058	88.9908	51.3403	160.867	124.641	1.76374	8.05504	15535.3	0.0960891	50439.9	8534.87	0.169209	0.773517	0.0360914	0.462818	1.2928	57.3408	48.5282	51.6851	51.9245	39.5024	34.4083	0.760766	0.662661	138.389	11.4158	30627.5	764.27	60.765
174	2	NP	1	53	7.2	Noninfiltrative	absent	absent	absent	absent	194865960	6069342004	3.13135	-146	-52	104	181	37.5871	47	77	327	46.2819	33.125	68.3589	57.0977	-0.635569	2.70383	3260.14	0.130263	1.29883e+06	114889	0.0884554	0.501082	0.0188175	0.125813	1.99568	569.313	568.567	568.62	656.25	61.1497	54.5294	0.0931805	0.0830923	66.5852	7.98231	767.476	-42.712	15.9919
177	2	NP	1	47	7.9	Noninfiltrative	absent	absent	absent	absent	372281133	11595157603	3.09469	-457	-38	114	192	53.008	64	66	649	44.4477	28.7902	78.4793	57.8719	-0.951364	3.68002	3349.16	0.14267	1.88263e+06	148317	0.0787818	0.49713	0.0185953	0.12286	2.01155	694.69	694.505	693.722	715.77	70.1922	58.0285	0.0980653	0.0810715	470.461	21.6101	1190.54	-72.3415	18.2657
180	2	NP	1	62	6.9	Noninfiltrative	absent	absent	absent	absent	156256833	5365657543	2.58933	-160	-61	96	136	49.8212	73	45	296	44.14	26.3188	76.3818	57.8967	-1.4941	4.07567	3352.03	0.240739	919694	87582.3	0.0952299	0.522192	0.0200191	0.142393	1.91501	444.165	443.524	442.934	532.38	61.9596	48.7085	0.116382	0.0914919	97.2813	9.65988	1524.93	-125.99	17.7459
182	2	NP	2	65	7.2	Noninfiltrative	absent	absent	Present	absent	2668663239	106000000000	4.69889	-164	-39	495	1330	170.08	76	203	1494	179.604	97.3124	305.745	254.072	2.0525	7.31858	64552.5	0.0600841	1.13091e+06	99436.2	0.0879257	0.527909	0.0203487	0.147122	1.89427	507.137	506.392	506.316	530.459	61.9007	51.7227	0.116693	0.0975056	286.629	14.2735	1.04866e+06	14978	386.21
184	2	NP	1	64	7.3	Noninfiltrative	Present	Present	absent	absent	202216011	6298268458	2.80376	-113	-30	108	171	58.1088	74	55	284	40.1418	25.8171	77.7447	51.6488	-1.10857	3.50383	2667.6	0.187915	1.04203e+06	90630.1	0.0869747	0.548443	0.0215475	0.164966	1.82334	443.822	443.29	443.661	481.401	64.8788	50.6758	0.134771	0.105267	66.5517	8.01685	590.897	-49.561	11.9667
187	2	NP	2	56	9.3	Noninfiltrative	absent	Present	absent	absent	8055159518	256000000000	4.43383	-167	-34	512.5	1382	166.444	73	181	1549	182.334	89.4206	306.679	257.581	2.12477	7.41684	66348.1	0.0863941	2.72716e+06	182122	0.0667809	0.518316	0.0197966	0.139247	1.92932	696.729	695.103	696.353	756.273	81.5143	66.3868	0.107784	0.0877815	296.101	14.5106	1.03723e+06	15069.3	397.384
190	2	NP	1	51	6.5	Noninfiltrative	Present	absent	absent	absent	412654846	9225439679	3.31649	-900	-39	133	191	57.1103	72	85	1091	54.1281	35.9268	97.5121	79.0382	-3.56201	32.0176	6247.03	0.119782	970219	92519.4	0.0953593	0.512269	0.0194512	0.134429	1.9521	506.831	506.537	505.772	597.284	55.0054	50.0543	0.0920925	0.0838032	1508.1	38.7496	29350.3	-618.272	34.8481
193	2	NP	2	50	7.7	Noninfiltrative	absent	absent	absent	absent	558701916	14799860620	3.21772	-142	-37	126	987	60.1153	65	57	1129	46.7227	26.7381	96.3928	75.3507	2.65886	29.274	5677.72	0.146319	1.59283e+06	129511	0.0813091	0.509278	0.0192811	0.132089	1.96356	571.539	571.308	569.995	723.023	63.6775	57.579	0.0880712	0.0796364	86.5009	8.97084	24487	410.612	30.5958
196	2	NP	1	58	8.4	Noninfiltrative	Present	Present	Present	absent	3300331364	12792813064	4.05332	-800	18	448	1336	155.987	69	107	2136	162.438	65.0466	293.372	248.466	2.31153	9.16023	61735.1	0.131906	148638	18403.1	0.123812	0.737357	0.0335904	0.400897	1.3562	84.5254	71.9042	71.2194	70.1062	60.8747	50.3448	0.868322	0.718122	1558.1	38.6695	971868	13657.5	316.09
199	2	NP	1	66	6.7	Noninfiltrative	absent	absent	absent	absent	509054349	15855129046	3.32815	-861	-24	143	246	50.5864	92	50	1107	86.9309	24.9803	169.349	161.617	-3.4382	14.7795	26120.1	0.163037	552846	61018.1	0.110371	0.533861	0.0206939	0.152155	1.87315	380.935	380.426	378.993	410.258	47.9324	40.0267	0.116835	0.0975647	1419.04	37.4171	206725	-4254.18	125.658
200	2	NP	1	50	8	Noninfiltrative	absent	Present	absent	absent	200950447	6258850897	2.56065	-429	-11	94	131	51.9609	67	59	560	34.5432	24.9578	67.1164	42.4814	-1.20292	5.62944	1804.67	0.212544	1.38943e+06	116742	0.0840211	0.515802	0.0196528	0.13723	1.93873	508.714	506.263	506.751	591.512	74.1401	51.8493	0.12534	0.0876555	424.771	20.5594	349.242	-28.6179	10.0658
205	2	NP	1	63	7.4	Noninfiltrative	absent	Present	absent	absent	278249396	8666422533	2.21886	-101	45	113	155	80.6345	87	30	256	23.0527	13.0925	87.4769	33.9159	-1.92611	8.20201	1150.29	0.28328	1.13254e+06	98599.7	0.0870607	0.532898	0.0206379	0.151332	1.87653	446.163	444.311	444.938	549.12	62.1301	57.0421	0.113145	0.103879	76.5404	8.69161	266.966	-26.2561	6.07817
208	2	NP	1	49	6	Noninfiltrative	absent	absent	absent	absent	213187483	6639988560	3.3087	-148	-115	137	206	-24.3599	-74	162	354	85.2339	69.5117	99.7587	96.7388	0.745174	2.0328	9358.4	0.137302	667215	66476.7	0.0996331	0.555467	0.0219627	0.171386	1.80029	319.306	317.365	318.931	385.374	51.9578	46.9635	0.134824	0.121865	39.5323	5.47654	5406.5	262.502	48.4607
209	2	NP	2	60	7	Noninfiltrative	absent	absent	absent	absent	1866882294	79899254959	4.22507	-142	-4	401	1111	141.252	72	148	1253	133.897	72.9132	232.02	184.068	1.89628	6.80454	33881.1	0.0944822	1.4842e+06	125282	0.0844102	0.502256	0.0188837	0.1267	1.99102	631.889	631.241	631.749	703.25	61.9819	53.6406	0.0881364	0.0762753	185.941	12.1423	222412	4519.84	184.946
212	2	NP	1	53	7.4	Noninfiltrative	absent	Present	absent	absent	282206506	8789671632	2.85653	-143	-2	111	172	57.3789	64	62	315	37.5833	25.6189	74.9627	48.2397	-0.969656	3.94501	2327.07	0.16409	1.56416e+06	132970	0.08501	0.490064	0.0182003	0.117695	2.04055	693.959	693.599	693.69	698.765	63.0277	57.6072	0.0901987	0.0824415	80.1856	8.82283	624.917	-41.3016	12.5024
214	2	NP	1	68	6.1	Noninfiltrative	absent	absent	absent	absent	112394615	3500669680	2.19693	-96	34	98	349	68.3591	72	31	445	21.3986	13.3879	74.8937	30.5959	-0.484092	10.5335	936.111	0.279504	624108	62787.5	0.100604	0.562493	0.0223808	0.177972	1.7778	320.058	318.198	318.608	443.745	56.4044	46.3674	0.12711	0.104491	54.2062	7.32977	139.325	-1.48022	3.74386
217	2	NP	1	67	9.6	Noninfiltrative	absent	Present	absent	absent	2708973512	102000000000	3.20199	-864	-116	94	147	-11.2425	61	64	1011	123.646	30.3116	214.067	213.772	-2.88844	10.0916	45698.3	0.174603	2.21666e+06	163451	0.0737376	0.502993	0.0189253	0.127258	1.9881	634.688	633.404	633.565	721.765	79.1488	63.1819	0.10966	0.0875381	1308.35	35.4187	654216	-11323.3	237.258
220	2	NP	2	71	6.9	Noninfiltrative	absent	absent	absent	absent	2666354818	91075407262	4.93821	-854	-72	408.4	1374	154.827	118	224	2228	157.566	98.2407	268.059	218.825	1.04047	6.83979	47884.3	0.0427271	1.26747e+06	113299	0.0893895	0.499902	0.0187511	0.124926	2.00039	569.039	568.444	568.147	642.278	58.1567	56.7497	0.0905475	0.0883569	1817.13	42.0043	431809	3697.02	256.486
223	2	NP	1	46	6.4	Noninfiltrative	absent	Present	absent	absent	174644907	5439532229	2.79755	-218	-106	65	105	-32.3851	-66	144	323	65.5288	58.3119	77.5229	70.4344	0.367438	1.42804	4961.01	0.17424	905110	82900.7	0.0915919	0.545833	0.0213938	0.162622	1.83206	443.863	442.947	443.362	484.113	56.2401	50.6755	0.116171	0.104677	71.0977	8.02988	1312.01	77.4579	28.77
226	1	NP	1	41	10.4	Noninfiltrative	absent	Present	absent	absent	808229221	25173301482	2.48523	-842	14	98	166	58.675	65	38	1008	27.6988	16.6492	73.2718	43.8862	-5.12489	68.4504	1926	0.229428	4.68885e+06	286605	0.0611249	0.472691	0.0172411	0.105617	2.11555	949.315	948.949	883.147	990.689	100.29	74.6754	0.101233	0.0753772	1360.18	36.8564	6419.95	-157.803	10.0437
232	2	NP	1	61	9.5	Noninfiltrative	absent	Present	absent	absent	584567692	18207085768	2.60428	-125	23	111	189	66.0231	68	50	314	29.2397	20.3644	76.0016	37.6456	-0.625169	4.55975	1417.19	0.194743	3.15206e+06	195844	0.0621319	0.530849	0.020519	0.149594	1.88377	636.515	634.99	632.895	699.67	85.7033	81.288	0.122491	0.11618	67.469	8.14333	156.706	-5.34015	6.22668
235	1	NP	1	36	6.6	Infiltrative	absent	absent	absent	absent	211097489	6574893105	3.34292	-752	-103	90	1785	2.66698	20	148	2537	72.3091	59.3952	97.1988	97.1622	4.56401	72.6244	9440.5	0.115123	695932	71918.7	0.103342	0.528064	0.0203577	0.147251	1.89371	381.544	379.697	380.924	445.674	57.2875	47.1325	0.128541	0.105756	973.706	31.0697	73014.3	596.553	38.6647
237	2	NP	1	52	7.1	Noninfiltrative	absent	Present	Present	absent	1606156098	50025723682	3.97324	-164	-102	287	1167	61.0481	49	158	1331	114.782	71.3777	184.484	174.091	2.01419	8.51105	30307.6	0.103944	1.46985e+06	126730	0.0862197	0.493309	0.0183814	0.120049	2.02713	632.829	632.383	632.087	722.988	60.2542	52.8063	0.0833405	0.073039	130.002	9.70867	195171	3657.21	165.04
241	2	NP	1	65	6.4	Noninfiltrative	absent	absent	absent	absent	146274221	4555892027	3.09688	-717	-87	82	156	17.3942	33	80	873	49.6987	35.6927	65.0217	62.6519	-1.1897	7.44838	3925.26	0.139469	1.0776e+06	92673.9	0.0860005	0.548484	0.0215499	0.165003	1.82321	443.304	443.081	442.882	505.445	56.0071	52.8308	0.110808	0.104523	919.101	30.2476	2607.6	-111.491	21.0491
244	1	NP	2	65	15	Noninfiltrative	Present	Present	Present	absent	18384477375	51217037126	3.49625	-1022	-13	171	1483	67.4955	59	38	2505	76.3326	21.3127	185.608	172.901	-0.75857	19.5912	29894.7	0.191058	1.48669e+06	99022.3	0.0666059	0.636158	0.0269182	0.257451	1.57194	220.087	176.634	217.933	199.636	123.065	88.2691	0.616447	0.44215	1995.59	44.2648	562063	-2108.43	169.619
246	2	NP	1	61	10.3	Noninfiltrative	absent	Present	absent	absent	446992545	16676045405	2.68608	-169	12	109	171	64.3744	73	50	340	32.3711	20.9703	77.5815	43.2993	-1.33966	5.65235	1874.83	0.19367	2.77062e+06	206096	0.0743862	0.462877	0.016707	0.0991741	2.1604	8190.28	8190.23	8190.19	8358.4	85.0634	69.0811	0.010177	0.00826486	106.541	10.2626	337.713	-25.2328	7.35699
249	2	NP	2	55	7.9	Noninfiltrative	Present	Present	absent	absent	546631859	17597786396	2.68039	-133	37	136	192	91.012	101	46	325	33.3734	19.9937	102.448	47.0363	-1.71942	6.95957	2212.42	0.200433	1.67668e+06	131347	0.0783373	0.519635	0.0198722	0.140312	1.92443	571.14	570.171	569.665	618.767	68.3216	60.2839	0.110416	0.0974258	107.435	10.279	745.681	-53.545	9.88978
251	2	NP	1	37	6.3	Noninfiltrative	absent	absent	absent	absent	253806100	7386893032	1.80624	-31	58	112	161	90.2735	95	21	192	16.0552	9.44439	92.978	22.2623	-1.32852	5.39569	495.61	0.352895	854478	86190	0.100869	0.505237	0.019052	0.128969	1.97927	505.542	505.011	505.191	515.279	56.5819	46.3078	0.109808	0.0898695	39.4922	6.2655	19.8561	-2.85135	1.72824
254	1	NP	2	46	9.8	Noninfiltrative	Present	Present	absent	absent	1371917276	29871848483	2.82538	-974	4	111	171	54.8858	78	49	1145	49.3351	21.4031	122.662	109.698	-6.16886	47.6977	12033.6	0.197241	1.98536e+06	143713	0.0723864	0.531555	0.0205599	0.150191	1.88127	570.152	568.366	569.355	598.328	70.4497	67.266	0.117744	0.112423	1757.71	41.7593	200526	-3161.78	63.7468
258	2	NP	2	53	6.7	Noninfiltrative	absent	absent	absent	absent	307485787	7.00082e+08	3.28058	-538	-89	105	185	2.3884	-3	75	723	50.8357	33.101	69.0435	69.0021	-0.0188261	4.72129	4761.3	0.135062	146860	17232.3	0.117338	0.781165	0.036628	0.476681	1.28014	78.8984	71.1649	73.6954	66.7391	57.8301	52.732	0.866511	0.790121	513.475	22.56	2433.56	17.001	24.3325
261	2	NP	1	53	7.1	Noninfiltrative	absent	Present	absent	absent	4905848849	137000000000	5.22271	-196	-65	631.7	1286	255.928	221	323	1482	211.779	142.58	374.796	273.812	1.04802	4.05333	74973	0.0334053	975964	92350.9	0.0946253	0.515228	0.0196199	0.136772	1.94089	444.88	444.369	443.388	566.953	58.7387	51.6	0.103604	0.0910128	455.82	19.072	734332	8002.94	430.471
263	2	NP	1	44	7.5	Noninfiltrative	Present	absent	Present	absent	2830528651	129000000000	4.5174	-137	42	565	1232	213.319	102	209	1369	179.74	104.187	324.371	244.359	1.82181	6.11937	59711.4	0.0845334	1.22339e+06	106416	0.0869848	0.51982	0.0198828	0.140462	1.92374	568.998	568.288	568.853	569.636	59.3518	54.0497	0.104193	0.0948847	311.474	15.4027	709803	11072.3	350.528
266	2	NP	1	59	6	Noninfiltrative	absent	absent	absent	absent	140330124	4844283111	2.53323	-122	-52	116	166	69.4473	97	49	288	48.0248	28.6352	93.2562	62.2397	-1.52464	4.03655	3873.78	0.255837	557025	58396.9	0.104837	0.560632	0.0222697	0.176211	1.7837	317.674	316.679	317.254	363.457	51.8396	40.6123	0.142629	0.111739	75.0454	8.42469	1783.32	-140.968	19.6135
268	1	NP	1	69	6.6	Noninfiltrative	Present	Present	absent	Present	210986484	6571435717	3.18713	-463	-64	118	182	47.3766	73	107	645	58.7804	44.9631	83.9926	69.3557	-0.84201	3.09904	4810.21	0.134381	931491	81996.2	0.0880269	0.562526	0.0223827	0.178003	1.77769	381.477	381.101	379.697	447.181	57.7216	51.2176	0.129079	0.114534	457.029	21.2815	1726.78	-88.5986	24.1607
270	1	NP	2	24	10.6	Infiltrative	absent	absent	absent	absent	610600242	15309539511	2.20283	-83	27	98	153	58.2168	53	45	236	23.7551	18.2973	64.9194	28.7284	-0.126052	3.18288	825.323	0.254231	3.63257e+06	256150	0.0705149	0.446134	0.0158087	0.0887964	2.24148	885.025	883.516	883.302	943.036	92.0759	68.5046	0.0976378	0.0726426	47.4737	6.82041	64.429	0.281184	4.61205
273	1	NP	2	41	8.3	Noninfiltrative	absent	absent	absent	absent	134955125	4203344744	2.63312	-600	-38	76	157	34.1657	47	38	757	34.1065	18.5617	61.545	51.1907	-3.01474	25.1802	2620.49	0.226763	1.10971e+06	142412	0.128332	0.36398	0.0116497	0.0482208	2.7474	758.606	756.424	758.586	785.31	72.4716	36.3832	0.092284	0.0463297	680.172	26.0371	2704.55	-99.9863	11.1805
276	2	NP	1	57	6.9	Noninfiltrative	absent	Present	absent	absent	194209372	9451387992	3.43301	-143	-89	138	200	22.7504	37	177	343	80.3393	69.2512	91.47	88.5956	0.000407788	1.50935	7849.19	0.104638	1.12963e+06	103201	0.0913575	0.508269	0.0192238	0.131305	1.96746	506.437	505.164	506.23	566.197	56.2014	52.4695	0.0992612	0.0926701	65.5833	7.3972	3499.57	15.2646	47.6586
279	2	NP	1	58	6.6	Noninfiltrative	absent	Present	absent	absent	196297846	7028950467	3.16749	-138	-62	131	198	60.3906	88	101	336	59.3472	43.8816	93.2634	71.0707	-0.851324	2.47961	5051.04	0.139128	808105	72011.3	0.0891113	0.582634	0.0235935	0.197782	1.71634	318.593	318.02	318.02	383.657	58.4059	50.273	0.152235	0.131036	83.3441	8.85708	1740.18	-102.835	26.4212
280	1	NP	1	60	10.9	Noninfiltrative	absent	Present	Present	absent	63786905300	257000000000	3.73091	-1069	-932	-524	969	-802.217	-890	83	2038	149.073	54.0597	835.666	234.063	2.79179	10.8821	54785.5	0.138631	368339	36917.7	0.100228	0.673102	0.0292968	0.30496	1.48566	113.809	105.759	111.112	99.5402	89.2125	63.1744	0.896246	0.634662	185.487	11.2187	951904	13755.7	282.263
284	2	NP	2	53	6.6	Noninfiltrative	absent	absent	absent	absent	228325255	8648404866	3.11852	-462	-74.9	84	1218	30.4361	47	78	1680	52.7152	34.6206	87.9436	82.5089	3.01444	32.3521	6807.71	0.160653	1.11822e+06	105534	0.0943765	0.493679	0.018402	0.120319	2.02561	630.746	630.689	630.551	580.701	57.2018	52.1042	0.0985047	0.0897263	434.872	20.6949	26229	397.926	32.2536
285	1	NP	1	57	17	Noninfiltrative	Present	Present	absent	absent	60716655753	2640000000000	4.41056	-1015	-935	102	1379	-131.068	-21	154	2394	255.618	127.392	395.419	373.065	-1.27199	4.20369	139177	0.0702008	1.68567e+07	699752	0.0415119	0.454347	0.0162473	0.0937915	2.20096	1639.49	1638.97	1639.41	1571.3	145.433	117.506	0.0925555	0.0747822	1533.93	36.4597	3.03467e+06	-33410.3	838.781
287	2	NP	1	64	10.9	Noninfiltrative	absent	absent	absent	absent	399917065	12455912980	3.0175	-149	-35	102	177	41.4682	48	62	326	40.5749	26.7828	67.1075	52.7618	-0.816538	3.50982	2783.81	0.147539	2.76588e+06	178241	0.0644429	0.534603	0.020737	0.152789	1.87055	635.006	633.681	632.569	674.276	85.7552	73.3862	0.127181	0.108837	70.4944	8.22581	815.78	-47.7077	14.9309
289	2	NP	2	52	6.2	Noninfiltrative	absent	absent	absent	absent	197918782	6164425931	2.72777	-125	11	113	171	65.6394	79	65	296	36.9364	26.0107	80.2049	46.0901	-1.10921	4.19441	2124.29	0.183797	958276	87903.1	0.0917304	0.534737	0.0207448	0.152905	1.87008	443.113	442.692	442.817	539.575	55.6182	55.0374	0.103078	0.102001	68.2697	8.13026	563.206	-43.1247	11.2515
292	2	NP	2	63	10.3	Noninfiltrative	Present	Present	absent	absent	381188464	11872587474	3.2353	-148	-94	99	163	21.5771	44	118	311	61.2786	48.4585	74.5818	71.3924	-0.577504	2.01884	5096.87	0.120975	2.13442e+06	155737	0.0729644	0.51477	0.0195938	0.136408	1.94262	575.104	570.141	569.447	600.715	88.7862	60.8596	0.147801	0.101312	57.9971	7.21936	1680.96	-81.8932	28.374
294	2	NP	2	46	6.8	Noninfiltrative	absent	Present	absent	absent	5879872730	150000000000	4.9918	-184	-20	663	1411	240.439	107	304	1595	227.027	142.673	381.315	295.956	1.5173	4.94325	87589.9	0.0538052	1.03285e+06	90760	0.0878735	0.544437	0.0213118	0.161377	1.83676	442.949	442.491	442.707	478.301	58.0117	51.6719	0.121287	0.108032	438.773	18.373	1.15721e+06	15093.2	491.212
297	2	NP	1	69	8.6	Noninfiltrative	absent	Present	absent	absent	865888023	32632721412	3.64783	-169	-77	134	882	47.6909	55	112	1051	70.2161	46.184	114.407	103.993	2.0555	12.4336	10814.6	0.10571	2.49315e+06	187950	0.0753866	0.473087	0.0172628	0.105882	2.11378	760.375	756.766	760.349	883.305	73.695	64.641	0.0834309	0.0731808	102.712	9.45547	39606.2	858.443	61.7714
300	2	NP	1	58	6.8	Noninfiltrative	absent	absent	absent	absent	328249429	9335154110	2.27872	-105	36	114	159	81.6493	91	41	264	25.3011	17.4978	87.7217	32.0699	-1.1549	4.7879	1028.48	0.25003	1.21313e+06	93706.5	0.0772435	0.58702	0.0238604	0.202283	1.70352	382.92	381.083	381.433	459.393	61.6155	59.6781	0.134124	0.129907	78.9332	8.83229	101.703	-10.844	5.1071
303	2	NP	2	71	6.3	Noninfiltrative	absent	absent	absent	absent	188319357	6.16012e+08	3.11191	-615	-78	101	147	31.8198	57	110	762	58.5364	46.2731	75.1213	68.0493	-0.820348	3.68367	4630.71	0.140474	109160	15020.5	0.137601	0.735374	0.033455	0.397672	1.35985	73.0675	72.3444	65.2533	67.6459	50.9373	45.8274	0.752999	0.677461	726.883	26.868	1639.11	-87.4124	24.6198
304	1	NP	2	25	9.4	Infiltrative	absent	Present	Present	absent	3465003287	108000000000	2.5832	-880	20	91	811	35.0903	61	34	1691	62.0372	14.6141	161.178	157.311	-4.06641	22.9508	24746.9	0.252607	4.15432e+06	297971	0.0717258	0.419414	0.01441	0.0737781	2.38428	1200.61	1199.63	1135.69	1272.06	75.8099	69.3557	0.0595961	0.0545223	1445.89	37.8603	228650	-3957.05	108.077
306	1	NP	1	66	9	Infiltrative	absent	Present	Present	Present	772706141	24066891098	3.50703	-536	-91	80	1081	8.01473	11	117	1617	65.3336	46.8156	90.6624	90.3074	2.1269	16.1623	8155.43	0.109583	2.92796e+06	187018	0.0638732	0.529229	0.0204251	0.148228	1.88954	634.411	634.311	633.457	664.676	89.1964	74.8103	0.134195	0.112552	517.03	22.57	15144.8	314.833	36.3914
308	1	NP	2	56	11.8	Infiltrative	Present	Present	Present	absent	2465796724	64925212907	2.16138	-740	42	108	747	78.1465	86	29	1487	23.1807	13.0335	86.6818	37.5082	-4.44698	59.7125	1406.86	0.299188	8.64087e+06	507155	0.0586926	0.401527	0.0134981	0.064736	2.49049	1639.95	1638.36	1639.81	1665.11	98.8099	89.8473	0.0593412	0.0539586	1134.85	33.6686	1837.68	-62.718	6.68357
314	1	NP	2	36	17.5	Infiltrative	Present	Present	absent	absent	2327071476	72479527234	2.7494	-992	-32	69	1013	27.7549	25	40	2005	37.5423	17.358	82.083	77.2482	-0.266	39.3025	5967.28	0.222193	1.07574e+07	534103	0.0496496	0.441231	0.0155488	0.0859007	2.26639	1329.14	1324.23	1324.65	1227.76	150.87	106.145	0.122883	0.0864548	1741.63	41.6587	29351.3	71.5602	30.2645
316	2	NP	1	60	7.5	Noninfiltrative	absent	absent	absent	absent	186829835	5819046924	3.19064	-163	-65	103	772	35.2566	48	76	935	49.364	34.1431	74.2978	65.3998	0.60096	12.883	4277.13	0.132532	1.05414e+06	100709	0.0955366	0.497371	0.0186089	0.123039	2.01057	569.355	568.673	568.62	560.349	60.1413	55.5922	0.107328	0.0992099	85.5853	9.05462	3720.09	5.08598	20.3055
318	1	NP	1	56	13.3	Noninfiltrative	Present	absent	Present	absent	5113692736	210000000000	2.88765	-1006	33	104	1458	53.3379	75	39	2464	76.052	16.504	206.374	199.362	-2.77516	19.9234	39745.4	0.241308	4.93093e+06	299207	0.0606796	0.468236	0.0169979	0.102659	2.13567	927.745	924.952	927.138	1004.68	121.209	71.4471	0.120645	0.0711145	1960.83	43.991	564247	-4698.81	161.55
321	2	NP	1	46	7.5	Noninfiltrative	absent	absent	Present	absent	338728439	1082834231	3.38283	-131	-87	132	200	48.579	77	125	331	69.4508	54.1657	94.6855	81.2737	-0.611353	2.09647	6605.42	0.115754	120780	15842.9	0.131172	0.745841	0.0341718	0.414895	1.34077	78.4682	66.8705	65.6227	68.3218	50.9665	49.0027	0.745977	0.717234	77.6006	8.36547	2948.69	-137.608	36.9523
323	2	NP	2	64	6.1	Noninfiltrative	Present	absent	absent	absent	171772612	5350071039	2.37374	-76	42	119	182	81.752	84	41	258	24.5125	17.049	87.5949	31.4561	-0.567319	4.25634	989.484	0.228331	697271	70202.3	0.100682	0.541668	0.0211495	0.158928	1.84615	380.544	379.902	380.119	455.61	49.7101	43.6065	0.109107	0.0957103	61.5603	7.79218	95.1604	-3.86625	4.71416
326	1	NP	1	66	12.8	Noninfiltrative	absent	Present	Present	absent	2030061536	66070176573	3.33269	-977	-91	76	1045	16.411	38	102	2022	65.834	42.2757	108.584	107.336	-0.0818096	24.9139	11521.1	0.150753	5.60372e+06	317118	0.0565906	0.481114	0.017704	0.111363	2.07851	947.28	947.163	946.881	980.21	108.156	85.6155	0.11034	0.0873441	1718.84	41.3096	77347.8	17.1338	60.0619
329	1	NP	1	63	7.2	Noninfiltrative	Present	absent	absent	absent	11289117120	259000000000	4.13295	-933	-855	78	142	-251.55	17	825	1075	367.361	326.57	469.047	395.888	-0.672035	1.58967	156727	0.0919587	1.17746e+06	98854.2	0.0839556	0.545489	0.0213736	0.162315	1.83322	443.719	443.317	443.195	508.599	63.4426	52.1682	0.12474	0.102572	921.838	27.5635	1.17516e+06	-13034.7	838.18
333	2	NP	1	68	8.3	Noninfiltrative	absent	Present	absent	absent	518706458	16155755952	3.25562	-158	-76	133	218	59.4689	84	84	376	59.8105	40.9228	95.5665	74.8091	-0.96888	2.88575	5596.41	0.133825	1.76895e+06	143587	0.0811706	0.492622	0.0183429	0.119547	2.02996	632.478	631.865	632.322	735.394	72.9053	54.2152	0.0991377	0.0737226	103.135	9.80752	2991.26	-169.315	32.7253
338	2	NP	2	66	7.3	Noninfiltrative	Present	Present	absent	absent	975397432	26938979502	3.42699	-911	-22	154	225	72.4437	100	79	1136	66.3837	35.1723	137.235	116.556	-4.40905	29.14	13585.3	0.125335	1.43039e+06	119940	0.0838517	0.511864	0.0194281	0.134111	1.95364	631.847	631.468	631.607	625.966	62.0841	52.6543	0.0991812	0.0841169	1665.51	40.6982	83839.1	-1582.67	53.0153
341	2	NP	1	71	6.3	Infiltrative	Present	Present	Present	absent	438310857	10652154219	3.14622	-109	32	155	444	90.8438	97	74	553	44.6666	29.8557	107.501	57.4786	-0.579981	3.97264	3303.79	0.136445	921754	99375.3	0.107811	0.46091	0.0166005	0.0979145	2.16962	631.987	631.138	630.397	640.988	51.0915	43.6562	0.0797073	0.0681077	88.8013	9.26909	910.498	-28.5579	14.9954
344	2	NP	2	67	7.1	Noninfiltrative	absent	Present	absent	absent	250826642	1380523274	3.29108	-805	-112	58	354	-40.2877	-64	128	1159	69.5619	51.5275	104.174	96.0681	-1.0252	14.0405	9229.09	0.136709	127212	21891.2	0.172085	0.558769	0.0221589	0.174461	1.78965	76.0382	70.6258	70.6258	68.046	63.344	50.3153	0.930899	0.73943	1027.46	31.8894	30213.4	-256.787	49.4804
[truncated: 984 more columns]
